# Supplementary material for: CRISPR-Cas9 knockout screen identifies novel treatment targets in childhood high-grade glioma
Source: Clin Epigenetics. 2023 May 9;15:80. doi: 10.1186/s13148-023-01498-6 (PMC10170782; doi:10.1186/s13148-023-01498-6)
Supplement: Supplementary file 2 — Additional file 2: Supplementary table 1. Underlying data for figure 1. [file 13148_2023_1498_MOESM2_ESM.xlsx]

## Sheet: S1
group	Percent
Chromatin remodelling	9.2
Chromatin remodelling cofactor	3.7
DNA modification	1.9
DNA modification cofactor	0.3
Histone chaperone	2.4
Histone modification	1.4
Histone modification cofactor	1
Histone modification erase	5.8
Histone modification erase cofactor	4.8
Histone modification read	8.1
Histone modification write	13.7
Histone modification write cofactor	7.9
Polycomb group (PcG) protein	1.9
Putative chromatin actor	34.5
RNA modification	1
Scaffold protein	1.1
Transcription factor	1
Table S1 shows the underlying data for Fig.1A
