# Supplementary material for: CRISPR-Cas9 knockout screen identifies novel treatment targets in childhood high-grade glioma
Source: Clin Epigenetics. 2023 May 9;15:80. doi: 10.1186/s13148-023-01498-6 (PMC10170782; doi:10.1186/s13148-023-01498-6)
Supplement: Supplementary file 3 — Additional file 3: Supplementary table 2. MaGeCK analysis of the CRISPR knockout screen. [file 13148_2023_1498_MOESM3_ESM.xlsx]

## Sheet: Info for table S2
Table S2, additional file 3 is divided over the four following tabs with one tab per replicate providing the MaGeCK analysis output from the CRISPR knockout screen.

## Sheet: GU-pBT-7 Replicate 1
id	num	neg|score	neg|rank	neg|goodsgrna	neg|lfc
RPS15A	4	3.5213e-06	1	4	-3.1386
DDX21	4	1.4733e-05	2	4	-2.3895
RPL5	4	1.7342e-05	3	4	-3.3046
RUVBL1	4	2.0767e-05	4	4	-3.8076
SAP18	4	2.5519e-05	5	4	-2.9195
RPS13	4	2.8179e-05	6	4	-2.6129
PLK1	4	2.9744e-05	7	4	-2.6701
GATAD1	4	4.2827e-05	8	4	-3.0081
RPL35A	4	6.031e-05	9	4	-3.5553
CDK1	4	7.189e-05	10	4	-2.6308
ACACA	4	9.0141e-05	11	4	-2.9919
SRSF1	4	9.1632e-05	12	4	-2.1628
SSRP1	4	0.00011893	13	4	-2.6714
HUWE1	4	0.00014188	14	4	-2.8616
PKM	4	0.00020089	15	4	-2.4084
HDAC2	4	0.00021598	16	4	-2.4597
TRRAP	4	0.00023307	17	4	-3.421
RPS17	4	0.000238	18	4	-3.159
RPL14	4	0.00024725	19	4	-2.8337
PRMT5	4	0.00027156	20	4	-2.1434
RPS11	4	0.00028523	21	4	-2.3994
TTK	4	0.00031411	22	4	-2.4095
SRSF3	4	0.00034514	23	4	-3.8006
UBE2N	4	0.00038304	24	4	-3.2505
RPS3	4	0.00039781	25	3	-2.7346
LSM11	4	0.00040716	26	4	-2.1299
SMC2	4	0.00043902	27	4	-2.8071
YWHAZ	4	0.00044234	28	4	-2.4613
EXOSC8	4	0.00044964	29	4	-1.4985
NSL1	4	0.00051677	30	4	-3.2459
RBBP5	4	0.00051949	31	4	-2.4998
EP300	4	0.00059416	32	4	-2.0499
SF3B1	4	0.00064102	33	4	-3.1886
RPL24	4	0.00070361	34	4	-2.5892
EHMT1	4	0.00070704	35	4	-2.2235
RPL34	4	0.00072372	36	3	-3.201
RPL7A	4	0.00073113	37	3	-2.4518
TERF1	4	0.00081598	38	4	-1.9585
JMJD6	4	0.0008314	39	4	-2.038
RPL7	4	0.00084018	40	4	-2.2722
KDM2A	4	0.00088304	41	4	-2.1075
KAT8	4	0.0010045	42	3	-2.5262
CHAF1B	4	0.0011237	43	4	-2.0625
RPL36	4	0.0011335	44	4	-3.1358
SMC4	4	0.0011934	45	4	-2.0685
RPL37A	4	0.0011985	46	4	-2.3818
SFPQ	4	0.0012195	47	4	-2.7069
TAF6	4	0.0012242	48	4	-2.9288
ALG13	4	0.0012509	49	3	-2.4787
CHAF1A	4	0.001261	50	4	-2.6261
ALG1	4	0.0012823	51	4	-1.4299
DHX9	4	0.001304	52	4	-1.4221
NCAPD2	4	0.0013592	53	4	-2.2407
CDK9	4	0.0013818	54	4	-2.0948
SRSF7	4	0.0013875	55	4	-2.245
SMARCD1	4	0.0014691	56	4	-1.4932
CHEK1	4	0.0015666	57	4	-2.351
BANP	4	0.0015704	58	3	-2.3436
HDAC8	4	0.0016365	59	4	-1.4978
CENPW	4	0.0016429	60	4	-1.6288
UHRF1	4	0.0016887	61	4	-1.5335
WDR5	4	0.0019467	62	4	-1.4796
CHD4	4	0.0019688	63	4	-2.8894
RBX1	4	0.0019811	64	3	-1.6527
CTR9	4	0.0020111	65	4	-1.8423
EXOSC7	4	0.0021575	66	4	-2.6683
NCAPD3	4	0.0021848	67	4	-1.9016
SIN3A	4	0.002217	68	4	-1.712
CARM1	4	0.0022991	69	4	-2.0403
CLNS1A	4	0.0023649	70	3	-1.8681
CENPN	4	0.0024111	71	2	-1.0691
YEATS4	4	0.0024241	72	3	-1.9005
FBXO11	4	0.0025056	73	4	-1.7213
PPOX	4	0.0027256	74	4	-1.82
RBBP4	4	0.0027817	75	3	-2.2438
BRD4	4	0.0031557	76	3	-1.7843
EXOSC2	4	0.0031557	77	4	-2.0693
HINFP	4	0.0032518	78	4	-1.7993
RPL12	4	0.0032623	79	4	-2.0538
HIST1H3B	4	0.0032896	80	4	-2.122
TOP2A	4	0.0033171	81	4	-1.8698
PELP1	4	0.0033391	82	4	-2.0088
KANSL3	4	0.0033501	83	4	-1.8274
EXOSC9	4	0.0034101	84	3	-2.1734
WDHD1	4	0.0035751	85	4	-2.2007
MASTL	4	0.003682	86	4	-2.0108
RPS7	4	0.0037668	87	3	-2.436
ZMYND11	4	0.0038141	88	4	-1.7551
KANSL1	4	0.0038321	89	3	-1.599
HDAC3	4	0.0041237	90	3	-2.0495
HCFC1	4	0.004193	91	3	-1.802
HIST1H4G	4	0.0045567	92	4	-1.3594
WDR77	4	0.004699	93	4	-3.4492
ELP5	4	0.0049885	94	4	-1.3094
ESPL1	4	0.0050649	95	4	-2.1804
DOT1L	4	0.0050935	96	4	-2.1002
CENPO	4	0.0051315	97	3	-1.8486
TRIM28	4	0.0051542	98	4	-1.2217
OGT	4	0.0052161	99	4	-1.9767
HIST2H2BE	4	0.0052697	100	3	-1.6912
KANSL2	4	0.0054027	101	4	-1.8631
CDC5L	4	0.0054054	102	3	-1.595
KDM1A	4	0.0054185	103	4	-1.3639
TAF8	4	0.0055155	104	4	-2.7904
RSL1D1	4	0.0056764	105	4	-1.4743
MEN1	4	0.0056833	106	4	-2.4099
CHD8	4	0.0057116	107	4	-1.5965
CDK2	4	0.0057685	108	4	-3.2662
RPS8	4	0.0060803	109	4	-1.8162
AURKA	4	0.0060976	110	4	-1.2071
RMI1	4	0.0061172	111	4	-1.6661
PPP2CA	4	0.0062549	112	4	-0.90508
H2AFZ	4	0.0063875	113	4	-1.8918
POLE3	4	0.0064151	114	4	-1.6148
HIST2H2AA4	4	0.0065055	115	4	-1.5061
RPL4	4	0.0068866	116	4	-2.2772
NPM1	4	0.0069334	117	4	-2.0103
CUL1	4	0.0070801	118	3	-1.7858
RPL10	4	0.0071643	119	4	-1.9818
RPL27	4	0.0076416	120	4	-2.2515
HIST1H2BN	4	0.0077898	121	4	-1.8742
SMC3	4	0.0079936	122	4	-1.7064
RPS27A	4	0.0081335	123	4	-2.0806
FBL	4	0.0082141	124	4	-1.7228
RAD51	4	0.0083008	125	3	-1.1006
BRPF1	4	0.0083228	126	4	-0.99076
TADA1	4	0.0083666	127	4	-1.1361
H3F3A	4	0.0088286	128	4	-2.3093
PRKDC	4	0.0088661	129	4	-1.6129
RPL18	4	0.0089517	130	4	-2.0876
BPTF	4	0.0092555	131	4	-1.5342
ELP3	4	0.0095588	132	4	-1.6236
RNF8	4	0.0096056	133	2	-1.2677
CENPL	4	0.0096958	134	2	-1.178
ZNF335	4	0.0097872	135	4	-1.0725
ORC1	4	0.009876	136	4	-0.91
RPS14	4	0.0099985	137	3	-1.8422
KMT2A	4	0.010163	138	4	-1.4324
KDM3A	4	0.010654	139	4	-0.73714
TAF10	4	0.010661	140	3	-1.9593
ARID5A	4	0.010706	141	4	-0.76675
CUL3	4	0.011096	142	2	-1.1922
MCM2	4	0.011135	143	4	-1.7161
YWHAE	4	0.011439	144	4	-1.7621
SF3B3	4	0.011483	145	3	-1.4195
MAX	4	0.011576	146	4	-1.5773
RUVBL2	4	0.011681	147	3	-1.9561
VRK1	4	0.01183	148	4	-1.8455
ZNHIT1	4	0.011973	149	4	-1.4307
UCHL5	4	0.013021	150	4	-1.5722
RPL11	4	0.013099	151	3	-1.9342
MYBL2	4	0.013287	152	4	-1.5932
HIST2H4A	4	0.013518	153	3	-1.9488
ATR	4	0.013538	154	4	-1.3572
CENPM	4	0.013822	155	4	-1.1617
CDC73	4	0.013835	156	4	-1.4562
SGOL1	4	0.014374	157	4	-0.99891
SETD1B	4	0.014572	158	4	-1.202
DR1	4	0.01459	159	2	-0.73672
PHF8	4	0.014807	160	4	-1.1097
NIPBL	4	0.014813	161	2	-1.1349
SMNDC1	4	0.014923	162	2	-1.5096
HIST2H3C	4	0.015117	163	3	-1.898
TAF2	4	0.015318	164	4	-1.9509
MTA2	4	0.015491	165	4	-0.64287
CIT	4	0.015526	166	4	-2.4908
LIN9	4	0.01565	167	3	-2.1589
TERF2	4	0.015706	168	4	-1.6893
TLK2	4	0.0162	169	4	-1.1929
TADA2A	4	0.016344	170	4	-1.2307
MYBBP1A	4	0.01671	171	4	-0.78187
TP53BP1	4	0.016941	172	3	-0.93012
TAF4	4	0.017194	173	4	-1.0067
EXOSC6	4	0.01765	174	4	-1.6244
RPS3A	4	0.017724	175	3	-0.99976
NFYC	4	0.018135	176	3	-1.4572
SUV420H1	4	0.018234	177	4	-1.0373
EXOSC4	4	0.018853	178	3	-1.5389
ATRX	4	0.019288	179	3	-1.1157
GTF2I	4	0.019517	180	2	-0.69353
SMC1A	4	0.019817	181	4	-1.076
DIDO1	4	0.019859	182	4	-0.66281
SYNCRIP	4	0.019901	183	4	-0.85545
ENY2	4	0.020089	184	3	-1.8383
TMX2	4	0.020273	185	4	-1.6849
ELP2	4	0.020755	186	4	-1.4283
COX6A1	4	0.020798	187	4	-1.0742
UBR5	4	0.02085	188	3	-1.46
PATZ1	4	0.021148	189	4	-1.053
SETD8	4	0.021244	190	4	-1.4062
HIST2H2BF	4	0.021302	191	3	-1.4685
SKP1	4	0.021432	192	4	-1.827
ACTR8	4	0.02163	193	3	-1.067
BARD1	4	0.02241	194	2	-0.50522
SETD2	4	0.022439	195	3	-1.1317
SPEN	4	0.02271	196	3	-1.4091
MUM1	4	0.02273	197	4	-0.59259
PCNA	4	0.022754	198	3	-1.831
CDK7	4	0.023052	199	3	-1.232
CEBPE	4	0.023103	200	4	-0.97311
SNAPC4	4	0.023961	201	4	-0.72358
TOP2B	4	0.024666	202	3	-1.5498
SET	4	0.024743	203	4	-0.73461
SETD1A	4	0.024809	204	3	-1.4556
MAD2L2	4	0.024881	205	3	-1.4941
MED4	4	0.025026	206	3	-1.2874
RPL32	4	0.025224	207	2	-1.5776
TAF6L	4	0.02593	208	2	-0.6921
NCAPG	4	0.025952	209	4	-1.0523
ACTL6A	4	0.026125	210	3	-1.9242
SMARCA4	4	0.027099	211	4	-1.0553
HIST2H3A	4	0.027101	212	3	-1.2962
H2AFX	4	0.027418	213	4	-1.4158
KAT2A	4	0.027525	214	4	-1.0287
RRP8	4	0.027578	215	4	-0.5848
HIST2H2AB	4	0.027848	216	4	-1.4972
SETDB1	4	0.027902	217	4	-0.69642
DPY30	4	0.027953	218	3	-1.8563
RPS6KA3	4	0.028502	219	4	-1.0298
PRPF31	4	0.028725	220	3	-1.7403
TAF3	4	0.028889	221	4	-0.79208
NSMCE1	4	0.02914	222	3	-1.1693
TEX10	4	0.02952	223	3	-1.294
CSNK2B	4	0.030184	224	3	-1.0841
BAP1	4	0.030189	225	4	-0.54277
YY1	4	0.030709	226	4	-0.93991
GSG2	4	0.030884	227	4	-0.84688
SUPT16H	4	0.031114	228	3	-1.4686
SUPT6H	4	0.031354	229	4	-1.1548
CENPI	4	0.031423	230	2	-1.4369
EED	4	0.031591	231	4	-1.0726
TAF12	4	0.031889	232	4	-0.64476
AHCTF1	4	0.032151	233	3	-1.2982
EXOSC3	4	0.032236	234	3	-1.5636
CIR1	4	0.03231	235	4	-0.56833
CCDC101	4	0.032492	236	4	-0.96817
HIST1H2BJ	4	0.032506	237	2	-1.4753
KMT2B	4	0.032552	238	4	-1.0832
HIST2H4B	4	0.032672	239	3	-1.6775
YEATS2	4	0.033146	240	2	-0.8615
HIST1H2AI	4	0.033164	241	4	-1.6115
TAF5	4	0.03328	242	1	-0.065566
ZNF687	4	0.033347	243	3	-1.2114
PARS2	4	0.033723	244	4	-1.5207
NDUFB10	4	0.03391	245	4	-1.5584
ELP6	4	0.034042	246	3	-1.5397
RNF40	4	0.034288	247	4	-0.71962
PAF1	4	0.035233	248	3	-1.7072
ZZZ3	4	0.035723	249	3	-1.1197
SMARCA5	4	0.035764	250	4	-0.86374
AANAT	4	0.03618	251	4	-1.2002
MEAF6	4	0.036289	252	4	-0.95475
UBR2	4	0.036369	253	1	0.12836
HIST2H2AA3	4	0.037376	254	3	-1.6732
ATM	4	0.037879	255	2	-0.86694
HJURP	4	0.038171	256	4	-1.1222
RPL37	4	0.038308	257	4	-1.1117
WDR82	4	0.038493	258	3	-1.9778
ACTB	4	0.039208	259	4	-0.75788
CHD7	4	0.039559	260	4	-0.99329
UBE2H	4	0.039634	261	3	-1.358
SATB2	4	0.041858	262	4	-0.48537
DMAP1	4	0.042226	263	4	-1.1557
SUPT20H	4	0.042377	264	3	-1.5027
EZH2	4	0.042821	265	4	-0.87551
HIST1H2BE	4	0.042895	266	4	-0.86466
EHMT2	4	0.043061	267	3	-1.2816
HIST2H3D	4	0.043416	268	3	-1.6891
SS18L2	4	0.043689	269	3	-1.6961
ARID4B	4	0.044027	270	4	-0.85526
OIP5	4	0.044058	271	2	-0.38331
HIST1H2BI	4	0.044825	272	2	-0.60758
H2AFV	4	0.04628	273	3	-1.5214
ANP32A	4	0.046856	274	3	-0.84505
TONSL	4	0.046916	275	4	-0.58116
NCAPH	4	0.047076	276	4	-0.91053
EXOSC1	4	0.048201	277	3	-1.1109
HIST1H2BM	4	0.04865	278	1	-0.13434
CRAMP1L	4	0.048961	279	3	-1.0787
HIST1H2BL	4	0.050059	280	3	-1.2209
RPS26	4	0.050597	281	2	-1.0338
OR4F4	4	0.050949	282	3	-1.1156
NAA30	4	0.051847	283	3	-1.1189
BAZ1B	4	0.05287	284	3	-0.89962
CENPA	4	0.053225	285	3	-1.6705
TAF1	4	0.053287	286	3	-1.1721
ARL6IP4	4	0.054135	287	3	-1.0922
CENPU	4	0.055244	288	3	-1.1651
HIRA	4	0.056233	289	3	-1.4073
PARP1	4	0.058162	290	3	-0.89403
CDC6	4	0.061233	291	3	-1.1371
TADA2B	4	0.062236	292	3	-0.89272
PRKAG3	4	0.062321	293	3	-1.0884
LAS1L	4	0.064197	294	2	-0.66467
USP7	4	0.066344	295	3	-0.92009
NFYB	4	0.067605	296	1	-0.13692
YWHAB	4	0.067792	297	3	-1.1991
CDK2AP1	4	0.069796	298	3	-0.95003
VPS72	4	0.070608	299	3	-1.0894
RNF20	4	0.071152	300	3	-1.0336
RPL19	4	0.073909	301	3	-0.90883
APEX1	4	0.074328	302	3	-0.85302
PPP4C	4	0.074358	303	3	-0.99147
CECR2	4	0.074748	304	3	-1.1949
ZNF217	4	0.075854	305	2	-0.36789
RNMT	4	0.075875	306	3	-0.95094
MORF4L1	4	0.076017	307	3	-1.2593
HMGA1	4	0.076601	308	3	-1.4755
SPI1	4	0.077585	309	3	-1.0095
NAA10	4	0.081071	310	3	-0.97413
RPL6	4	0.081147	311	3	-1.2423
ZNF711	4	0.082551	312	3	-1.0046
SMARCAD1	4	0.082699	313	3	-0.8908
E2F6	4	0.083147	314	3	-0.78017
RPL9	4	0.084162	315	3	-1.0859
OR4F3	4	0.084863	316	3	-1.0734
CSNK2A1	4	0.084949	317	3	-1.1857
HIF1AN	4	0.085803	318	2	-0.73793
NAT10	4	0.086038	319	2	-0.85337
INO80	4	0.086274	320	2	-0.53478
FBXL19	4	0.091279	321	2	-0.67471
SMYD3	4	0.091436	322	3	-0.80512
HIST1H2BF	4	0.092385	323	3	-0.88947
PAXIP1	4	0.09366	324	3	-0.82495
DNTTIP2	4	0.09414	325	3	-0.75316
DNAJC2	4	0.0944	326	2	-0.38143
PCGF3	4	0.096392	327	2	-0.57005
HIST1H3F	4	0.098364	328	3	-0.7702
SETD3	4	0.10111	329	3	-0.92862
HIST1H2BB	4	0.10118	330	3	-0.7654
ATN1	4	0.10413	331	3	-1.1965
XRCC1	4	0.10438	332	2	-0.84476
CLOCK	4	0.10524	333	3	-0.77375
SERPIND1	4	0.1054	334	3	-0.80702
BRCA2	4	0.10765	335	3	-0.76317
ERN1	4	0.10851	336	3	-0.93558
HIST1H4K	4	0.10939	337	3	-1.1978
ERCC6L	4	0.11104	338	2	-0.62955
GLYR1	4	0.1113	339	2	-0.80282
PRMT1	4	0.11132	340	3	-0.81127
ELP4	4	0.11182	341	3	-0.90408
GMPS	4	0.11365	342	3	-0.97515
SETD5	4	0.1138	343	3	-0.67785
APITD1	4	0.11484	344	3	-0.43432
CUL2	4	0.11506	345	3	-0.86628
RCC1	4	0.11759	346	3	-0.73682
CREBBP	4	0.11868	347	3	-0.93755
OR5AN1	4	0.11891	348	3	-0.93941
MBD2	4	0.12218	349	3	-0.8357
STAG2	4	0.12368	350	3	-0.61236
SNAI2	4	0.12461	351	3	-0.72259
RAD21	4	0.12493	352	2	-0.46935
IKZF1	4	0.12574	353	3	-0.79559
PRKCA	4	0.12589	354	2	-0.62671
NCOR1	4	0.12636	355	1	-0.069571
NOC2L	4	0.12725	356	3	-1.2722
POLE4	4	0.12859	357	3	-0.6447
TADA3	4	0.13025	358	2	-0.84988
BAZ2A	4	0.13148	359	3	-0.68605
HIST3H2BB	4	0.13208	360	2	-0.3233
PAK2	4	0.13264	361	3	-0.97464
SRRM2	4	0.1342	362	3	-0.7797
FGF19	4	0.13735	363	3	-0.87061
NASP	4	0.13895	364	3	-0.78174
PRKAG1	4	0.1394	365	3	-1.0257
NCL	4	0.13994	366	3	-0.79832
H2AFB1	4	0.14155	367	3	-0.89482
HIST4H4	4	0.14343	368	2	-0.0026996
NSD1	4	0.14357	369	3	-0.74738
PHF23	4	0.14398	370	3	-1.0214
PARG	4	0.14418	371	3	-0.60065
KAT2B	4	0.14439	372	3	-0.68775
HIST1H2AH	4	0.1448	373	3	-1.0394
IKBKAP	4	0.14696	374	3	-0.69738
HIST2H2AC	4	0.14787	375	3	-1.0372
USP49	4	0.14891	376	3	-0.50748
HIST1H2AM	4	0.14974	377	3	-0.78979
MBD5	4	0.15161	378	3	-0.64016
OR2T3	4	0.15245	379	3	-0.59435
ARNTL	4	0.15266	380	3	-0.67968
SRCAP	4	0.15327	381	2	-0.69766
DDB1	4	0.15366	382	3	-0.88817
HIST1H2BD	4	0.15511	383	2	-0.84216
EXOSC5	4	0.1554	384	3	-0.54516
TAF7	4	0.15607	385	2	-0.61038
SAT2	4	0.15689	386	3	-0.44792
MAP3K7	4	0.15731	387	3	-0.72812
ACTR3B	4	0.16075	388	3	-0.59247
HMGB1	4	0.16095	389	1	-0.22381
BRD9	4	0.16096	390	3	-0.64684
RYBP	4	0.16269	391	3	-0.50439
RPL10A	4	0.16313	392	3	-0.67651
TFPT	4	0.16538	393	2	-0.53686
FOXP1	4	0.16641	394	3	-0.74187
JADE1	4	0.1665	395	1	0.021186
TERF2IP	4	0.16751	396	3	-0.44686
PHF12	4	0.16817	397	3	-0.89967
TAF5L	4	0.16955	398	2	-0.81041
HMGN2	4	0.17039	399	3	-0.61122
KAT6A	4	0.17061	400	3	-0.94368
SETDB2	4	0.17083	401	3	-0.71237
UBE2B	4	0.17105	402	3	-0.60607
Control_49	4	0.17307	403	3	-0.61599
MSL1	4	0.17667	404	3	-0.62512
H3F3B	4	0.1769	405	3	-0.79428
MYSM1	4	0.17735	406	3	-0.64681
RPLP2	4	0.17737	407	3	-0.97146
MCRS1	4	0.17872	408	3	-0.7658
HIST1H1B	4	0.17918	409	3	-0.54066
HIST1H4I	4	0.1798	410	2	-0.43307
ING3	4	0.17986	411	3	-0.51798
LBR	4	0.1817	412	3	-0.4843
EPC1	4	0.18193	413	2	-0.44151
GADD45A	4	0.18239	414	3	-0.69183
PARP2	4	0.18468	415	2	0.081239
ADNP	4	0.18703	416	3	-0.56624
EP400	4	0.18841	417	2	-0.31021
NCOA6	4	0.1889	418	3	-0.52777
NPM3	4	0.19078	419	3	-0.79843
ASF1A	4	0.19115	420	2	-0.37622
OR4F5	4	0.19332	421	2	-0.44425
ASXL1	4	0.19549	422	2	-0.53317
BRMS1	4	0.19649	423	3	-0.60757
USP3	4	0.19673	424	3	-0.45012
CYP11A1	4	0.19721	425	3	-0.6489
PHF7	4	0.19889	426	3	-0.51131
PRMT6	4	0.20055	427	2	-0.12955
SAFB	4	0.20058	428	3	-0.4729
POLR3D	4	0.20228	429	3	-0.6503
BRD2	4	0.20238	430	2	-0.41715
RNF17	4	0.20301	431	3	-0.4562
HIST1H3G	4	0.2039	432	1	-0.017638
RPL23	4	0.20395	433	3	-0.81022
KMT2D	4	0.20584	434	2	-0.59495
MBIP	4	0.20815	435	3	-0.508
SAP130	4	0.20857	436	2	-0.11526
ASH2L	4	0.21013	437	3	-1.0105
NCAPG2	4	0.21087	438	3	-0.58371
SUPT7L	4	0.21211	439	3	-0.67817
BUB1	4	0.21282	440	3	-0.71
HIST1H4B	4	0.21314	441	2	-0.85034
RBBP6	4	0.21737	442	3	-0.3794
HIST1H2AK	4	0.21762	443	3	-0.59117
DTX1	4	0.21838	444	3	-0.48784
TRIM16	4	0.21986	445	2	-0.47375
OR6C2	4	0.22015	446	3	-0.40313
H3F3C	4	0.22179	447	1	-0.12657
RAD54B	4	0.2232	448	3	-0.34636
HIST1H3I	4	0.22448	449	3	-0.65859
CUL5	4	0.22507	450	1	0.48725
MGEA5	4	0.22524	451	3	-0.35035
OR10C1	4	0.22601	452	3	-0.44664
JAZF1	4	0.22756	453	3	-0.54469
USP44	4	0.22988	454	3	-0.47617
PRMT3	4	0.23021	455	2	-0.34976
KDM6B	4	0.2304	456	3	-0.49054
MIS18A	4	0.23053	457	2	-0.50415
PARP14	4	0.23118	458	3	-0.37762
NBN	4	0.23444	459	2	-0.30373
CHD1L	4	0.23706	460	2	-0.54829
PHRF1	4	0.23718	461	3	-0.68293
BAZ1A	4	0.23876	462	3	-0.49341
RNMTL1	4	0.23902	463	2	-0.59955
SENP3	4	0.24008	464	3	-0.35513
CBX4	4	0.24061	465	3	-0.42846
TARBP1	4	0.24099	466	2	-0.281
MIER1	4	0.24196	467	1	0.044403
RPS9	4	0.24264	468	2	-0.28911
MBD3	4	0.24379	469	3	-0.44132
H1FX	4	0.24512	470	3	-0.60018
LYVE1	4	0.24527	471	2	-0.4539
GATAD2B	4	0.24566	472	3	-0.60047
H2AFJ	4	0.24582	473	2	-0.31464
C17orf49	4	0.247	474	3	-0.45326
ZMYM2	4	0.24824	475	2	-0.54569
CDK3	4	0.24941	476	3	-0.39814
GATAD2A	4	0.24966	477	2	-0.28718
JADE3	4	0.25049	478	3	-0.50287
PHF2	4	0.25103	479	3	-0.31939
KDM5A	4	0.25319	480	3	-0.49964
RCOR3	4	0.25455	481	2	-0.27981
HDAC6	4	0.25591	482	3	-0.33871
APOBEC3D	4	0.25654	483	2	-0.5888
TTF2	4	0.25921	484	2	-0.50062
HIST1H2BH	4	0.26001	485	3	-0.52564
TCEAL1	4	0.26021	486	2	-0.65196
BRD3	4	0.26028	487	3	-0.4676
CENPC	4	0.26083	488	3	-0.48548
REXO1	4	0.26221	489	3	-0.70642
KDM8	4	0.26423	490	2	-0.52152
BLM	4	0.26725	491	2	-0.50441
CTCF	4	0.27028	492	2	-0.18675
MBD4	4	0.27129	493	2	-0.17487
HIST1H2AC	4	0.27399	494	2	-0.39231
KDM4A	4	0.28076	495	2	-0.37666
SMYD2	4	0.28359	496	2	-0.28894
CHD1	4	0.28381	497	2	-0.48304
AURKB	4	0.28729	498	2	-0.43414
HIST1H4J	4	0.2922	499	2	-0.081594
SIRT6	4	0.29267	500	2	-0.032271
APBB1	4	0.29541	501	2	-0.57375
HIST1H2BA	4	0.29746	502	2	-0.36767
RBMXL2	4	0.3002	503	2	-0.35025
CTCFL	4	0.30192	504	2	-0.39839
SMARCAL1	4	0.30315	505	2	0.10795
SMEK1	4	0.30398	506	2	-0.37177
SP1	4	0.30639	507	2	-0.40022
APOBEC3G	4	0.30738	508	1	0.23681
BRD8	4	0.30777	509	2	-0.42092
PRDM7	4	0.3088	510	2	-0.42
ARID2	4	0.31038	511	2	-0.1282
POLD3	4	0.31158	512	2	-0.27528
BRMS1L	4	0.31338	513	1	0.21061
MAZ	4	0.31398	514	1	-0.00012203
TSSK6	4	0.31398	515	2	-0.30667
PLEKHA4	4	0.31605	516	2	-0.60754
RERE	4	0.31709	517	2	-0.58569
ANP32E	4	0.32124	518	2	-0.34157
MBD3L2	4	0.32194	519	2	-0.4599
PCGF6	4	0.32526	520	1	0.3773
MBTD1	4	0.3254	521	2	-0.46008
UBAP2L	4	0.3261	522	2	-0.46342
ERBB4	4	0.32714	523	2	-0.35437
ASXL2	4	0.32784	524	2	-0.098903
VPS8	4	0.32997	525	2	-0.16736
ETV6	4	0.33201	526	2	-0.23256
ATXN7L3	4	0.33524	527	1	-0.026256
OR3A3	4	0.33758	528	2	-0.26874
Control_4	4	0.33932	529	1	0.39461
DDB2	4	0.34072	530	2	-0.33041
CHUK	4	0.34338	531	1	-0.022709
TRERF1	4	0.34627	532	2	-0.22839
OR2S2	4	0.34631	533	2	-0.50927
SENP1	4	0.34857	534	2	0.16976
WSB2	4	0.34945	535	2	-0.2487
OR1M1	4	0.35029	536	2	-0.33396
SP110	4	0.3505	537	2	-0.31067
PCGF5	4	0.35087	538	1	-0.24278
TCF20	4	0.35155	539	2	-0.2096
USP17L2	4	0.3533	540	2	-0.39161
HIST1H2AG	4	0.35772	541	2	-0.19655
KAT5	4	0.35943	542	2	-0.1917
HIST1H2AD	4	0.35961	543	2	-0.63686
ZNF648	4	0.35999	544	1	0.12802
PADI4	4	0.36523	545	2	-0.18591
PADI2	4	0.36768	546	2	-0.38301
SLC26A3	4	0.37436	547	2	-0.4498
TCF19	4	0.37462	548	1	0.32115
ATF7IP	4	0.37685	549	2	-0.22324
PBRM1	4	0.37788	550	2	-0.36137
LEO1	4	0.38018	551	1	-0.091185
CRB2	4	0.38281	552	2	-0.38497
NAP1L5	4	0.38351	553	2	-0.40445
DPPA3	4	0.38405	554	1	-0.12904
SUZ12	4	0.38457	555	2	-0.45396
TFDP1	4	0.3846	556	2	-0.081234
KEAP1	4	0.38527	557	2	-0.33671
SIRT7	4	0.38633	558	2	0.079412
KDM4C	4	0.38735	559	2	-0.16363
HIST1H2AE	4	0.38985	560	2	-0.34207
PYROXD2	4	0.39118	561	2	0.0024243
SP100	4	0.39126	562	2	-0.21542
H1FNT	4	0.39337	563	2	-0.24922
TDRD7	4	0.39934	564	1	0.52658
ALKBH1	4	0.40077	565	2	-0.33856
RARA	4	0.40473	566	1	-0.088324
HCFC2	4	0.40581	567	1	0.1431
PPM1G	4	0.40747	568	2	-0.35088
CENPH	4	0.40817	569	2	-0.48633
UHRF2	4	0.40902	570	1	-0.05216
H2AFB3	4	0.40956	571	1	-0.1169
HMG20B	4	0.40993	572	2	-0.47981
PARP8	4	0.41064	573	2	-0.1422
PPARGC1A	4	0.41205	574	2	-0.43545
Control_21	4	0.41451	575	2	-0.13174
MSL2	4	0.41594	576	2	-0.22149
BTAF1	4	0.41628	577	2	-0.35565
PHF21A	4	0.41804	578	2	-0.19259
DNMT1	4	0.41806	579	1	0.19844
ZNF541	4	0.4191	580	2	-0.42563
PHF13	4	0.4198	581	2	-0.15264
MECP2	4	0.42017	582	1	0.26685
HIST1H2BK	4	0.42086	583	2	-0.156
HDGFL1	4	0.42403	584	2	-0.22293
CBX2	4	0.42649	585	2	-0.50671
ITGB3BP	4	0.4272	586	2	-0.19728
H2AFB2	4	0.42755	587	2	-0.30893
OR1E1	4	0.4279	588	2	-0.38435
ZNF584	4	0.42861	589	2	-0.31169
HIST1H4L	4	0.43107	590	2	-0.32983
ERCC6L2	4	0.43318	591	2	-0.43083
ERCC6	4	0.43529	592	2	-0.22762
NCOA2	4	0.43776	593	2	0.019193
BABAM1	4	0.43839	594	1	-0.027109
OR51A4	4	0.43846	595	2	-0.31595
PRDM11	4	0.43881	596	2	-0.44262
RNF168	4	0.44198	597	2	-0.29202
HIST3H3	4	0.44301	598	1	0.0072052
CTBP2	4	0.44374	599	2	-0.24972
TET1	4	0.44409	600	2	-0.36887
PARP15	4	0.44584	601	2	-0.20936
SIRT3	4	0.44725	602	2	-0.39881
PRDM12	4	0.44795	603	2	0.15528
HIST1H3C	4	0.44971	604	2	-0.034054
Control_35	4	0.45316	605	2	-0.085868
RAD54L	4	0.45322	606	2	-0.046474
ART5	4	0.45427	607	2	-0.30541
ACTR5	4	0.45532	608	2	-0.25545
PAGR1	4	0.45568	609	1	0.14819
CDY2B	4	0.45969	610	1	-0.022587
DTX3L	4	0.46019	611	1	0.33276
PHF20L1	4	0.46058	612	2	0.19039
PRDM5	4	0.46373	613	2	0.068175
HR	4	0.46467	614	2	-0.30231
GTF3C2	4	0.46548	615	2	-0.26629
PPP2R1B	4	0.46616	616	2	-0.26364
C11orf30	4	0.46723	617	2	-0.33143
OR6C1	4	0.47073	618	2	0.1898
APP	4	0.47143	619	2	-0.030558
OR2L3	4	0.47355	620	2	0.10319
OR1K1	4	0.47387	621	2	-0.15024
CUL4A	4	0.47457	622	2	-0.23065
H2AFY2	4	0.47562	623	2	0.28053
ART4	4	0.47597	624	2	-0.095655
HIST1H2AB	4	0.47599	625	2	-0.30421
STK4	4	0.47632	626	2	-0.13641
JAK2	4	0.47648	627	1	0.26438
KMT2E	4	0.47702	628	2	-0.22477
OR1F1	4	0.47841	629	2	-0.1465
SAP30L	4	0.47843	630	2	0.026439
OR8J1	4	0.4805	631	2	-0.20871
MAU2	4	0.48329	632	2	-0.39216
HIST1H4E	4	0.48399	633	2	-0.38664
EYA3	4	0.48468	634	2	-0.25917
TRIM33	4	0.48608	635	2	-0.14351
IKZF3	4	0.48782	636	2	-0.35872
PRDM2	4	0.48816	637	2	-0.1442
Control_5	4	0.48906	638	1	0.46532
SETD4	4	0.49164	639	2	-0.39599
SMEK2	4	0.49199	640	2	-0.24458
AVEN	4	0.49268	641	2	-0.29052
HIST1H1E	4	0.49407	642	2	-0.25293
FAM175B	4	0.49478	643	1	0.54013
PRR14	4	0.4958	644	2	-0.23328
MLH1	4	0.49763	645	1	0.14382
PBK	4	0.49788	646	2	-0.38846
Control_6	4	0.49858	647	1	0.068633
Control_16	4	0.49892	648	2	-0.31926
OR2A7	4	0.50065	649	2	-0.15436
MAPKAPK3	4	0.50093	650	2	-0.17875
JMJD4	4	0.501	651	2	-0.32806
SMYD1	4	0.50187	652	2	0.079833
PARP12	4	0.50204	653	2	-0.33504
Control_48	4	0.50422	654	2	-0.27293
DAPK3	4	0.5055	655	2	-0.017586
DNMT3L	4	0.50609	656	1	0.25413
MRGBP	4	0.50619	657	2	-0.32383
MLLT3	4	0.50703	658	1	0.25209
OR2K2	4	0.50929	659	2	0.031284
SIRT5	4	0.51067	660	2	-0.048064
SAP25	4	0.5126	661	1	-0.10524
HSPA1B	4	0.51445	662	1	0.33323
HIST1H3D	4	0.51928	663	2	-0.29201
SUDS3	4	0.51962	664	2	-0.33679
USP36	4	0.52031	665	2	0.12956
OR6C3	4	0.52042	666	1	0.50734
Control_22	4	0.52065	667	2	-0.21895
ARRB1	4	0.52088	668	1	0.23007
CBX8	4	0.52133	669	1	-0.15344
TLE2	4	0.52168	670	2	-0.11882
CASR	4	0.52224	671	2	-0.16973
SFMBT2	4	0.52305	672	2	-0.0062789
SMOX	4	0.52374	673	2	-0.23422
HIST1H3H	4	0.52442	674	2	0.065028
OR2M2	4	0.52452	675	2	0.034963
ZNF532	4	0.52543	676	1	-0.10541
DEK	4	0.52724	677	1	-0.0022932
ZCWPW1	4	0.52785	678	2	-0.26657
HDAC11	4	0.52921	679	2	-0.39324
CBX3	4	0.53058	680	2	-0.16522
HIST1H4F	4	0.53229	681	2	-0.36048
PHF14	4	0.53264	682	2	-0.22787
UBR7	4	0.53434	683	2	0.10957
Control_13	4	0.53536	684	2	0.0037961
SMARCE1	4	0.53706	685	2	0.013349
PRMT2	4	0.53755	686	1	0.68017
APOBEC1	4	0.54046	687	2	-0.13052
OR10H4	4	0.54066	688	1	0.2609
GATA5	4	0.5411	689	2	-0.23831
Control_1	4	0.54114	690	2	-0.23422
OR2J2	4	0.54148	691	2	0.1028
CENPB	4	0.54198	692	1	0.38873
ARID4A	4	0.54638	693	1	0.042669
Control_44	4	0.54657	694	2	-0.086637
ZBTB33	4	0.54691	695	2	0.067215
MOV10	4	0.5486	696	2	-0.27303
ARID1A	4	0.54961	697	2	0.38104
OR11A1	4	0.54988	698	1	-0.064894
ESCO2	4	0.55031	699	1	0.11843
Control_2	4	0.55063	700	2	-0.15877
HIST3H2A	4	0.55265	701	2	-0.25942
ZMYND8	4	0.55379	702	1	0.32166
BDP1	4	0.55434	703	2	-0.23474
PADI3	4	0.55603	704	2	0.038287
MSL3	4	0.55896	705	2	-0.16653
HMG20A	4	0.55982	706	1	0.19549
OR2V2	4	0.56006	707	2	-0.11495
INTS12	4	0.56073	708	2	-0.29345
SND1	4	0.56241	709	2	-0.10049
ZFP57	4	0.56275	710	2	-0.26139
PHF1	4	0.56409	711	2	0.038989
OR1I1	4	0.56494	712	2	-0.18839
NCOA1	4	0.56509	713	2	-0.11675
PRKCB	4	0.56536	714	1	0.038866
PRKAA1	4	0.56706	715	1	-0.0092325
SAT1	4	0.56748	716	1	0.72587
AKNA	4	0.57011	717	2	0.10958
Control_3	4	0.57127	718	1	0.17733
ASF1B	4	0.57211	719	2	0.0026008
ZNF653	4	0.57244	720	2	-0.10284
ZNF546	4	0.57277	721	2	-0.13091
PARP16	4	0.57311	722	2	0.066175
DEF8	4	0.57411	723	2	-0.14808
SLC2A5	4	0.57577	724	2	-0.27225
USP15	4	0.57677	725	2	-0.40841
OR7C1	4	0.57796	726	1	0.29171
SOX10	4	0.5792	727	1	0.1633
OR1Q1	4	0.58041	728	2	-0.2015
DND1	4	0.58086	729	1	0.18175
PRKAG2	4	0.58108	730	2	-0.23503
PYGO1	4	0.58141	731	2	-0.16463
BRCA1	4	0.58174	732	2	-0.25255
PPP2R5B	4	0.58292	733	1	0.12939
SETBP1	4	0.58438	734	2	0.041557
MLLT10	4	0.58537	735	2	0.24042
BAZ2B	4	0.5862	736	1	0.48678
OR5D13	4	0.58636	737	2	0.063239
NPTXR	4	0.58735	738	2	-0.13268
SMARCD3	4	0.58865	739	2	-0.12619
GTF3C4	4	0.589	740	2	-0.30175
OR1A2	4	0.58999	741	2	-0.10252
PRDM16	4	0.59097	742	2	-0.1259
CHD5	4	0.59262	743	2	-0.088007
MSH6	4	0.59295	744	2	-0.080039
DPF1	4	0.59352	745	1	0.020664
SCMH1	4	0.5936	746	2	-0.031529
PCGF2	4	0.59473	747	2	-0.083959
HIST1H2BO	4	0.59491	748	2	-0.18638
WAC	4	0.59513	749	1	0.062337
OR5V1	4	0.59557	750	2	-0.19448
ZMYM3	4	0.59634	751	1	1.4446
HMGN1	4	0.59688	752	2	-0.19423
HMGN5	4	0.59914	753	1	0.26028
HYAL1	4	0.60074	754	1	0.050553
KMT2C	4	0.60112	755	2	0.17531
TP53	4	0.60177	756	2	-0.034958
INO80E	4	0.60308	757	2	0.011789
PPP2R5A	4	0.6034	758	2	0.046689
HIST1H2BC	4	0.60628	759	1	-0.096256
WFDC5	4	0.60698	760	2	-0.21602
NAA60	4	0.60746	761	1	0.29443
MYO18A	4	0.60763	762	2	0.0037133
VDR	4	0.60827	763	2	0.0025286
OR2F2	4	0.60864	764	1	0.59585
ART1	4	0.61021	765	1	0.30988
ACTR6	4	0.61086	766	2	-0.14142
ING4	4	0.61538	767	2	-0.081142
CHD9	4	0.61604	768	1	0.35741
HLCS	4	0.61635	769	2	-0.27641
OR10H1	4	0.61682	770	1	0.6395
CBX7	4	0.6172	771	1	0.09149
GFI1	4	0.61913	772	1	0.30769
NEK6	4	0.61924	773	2	0.024674
ING1	4	0.61956	774	2	0.077782
DACT3	4	0.62276	775	2	0.048436
KDM5C	4	0.62448	776	1	0.10618
Control_46	4	0.62468	777	2	-0.12066
LRWD1	4	0.62486	778	1	0.28811
RING1	4	0.62532	779	2	-0.24478
Control_23	4	0.62596	780	2	-0.091868
AEBP2	4	0.626	781	1	0.094633
HIST1H4D	4	0.62676	782	1	0.089511
WHSC1	4	0.62691	783	2	-0.068713
OR5AC2	4	0.62755	784	2	0.047294
Control_42	4	0.62787	785	2	-0.2272
PRKAA2	4	0.62978	786	1	0.59023
CYP2B6	4	0.63168	787	2	0.14172
PRDM1	4	0.63232	788	2	-0.11006
H1F0	4	0.63295	789	2	-0.00021148
TAF9	4	0.63421	790	2	0.01644
PPP4R2	4	0.63485	791	2	0.013509
TYW5	4	0.64021	792	1	0.35699
USP12	4	0.64461	793	1	0.0051714
OR1A1	4	0.64643	794	1	0.11962
MORF4L2	4	0.64897	795	1	0.31543
KDM4E	4	0.65005	796	1	0.64894
FICD	4	0.65149	797	1	0.13882
H2BFM	4	0.65472	798	1	0.23253
OTC	4	0.6565	799	1	0.38031
ANP32B	4	0.65899	800	1	-0.16591
TDRKH	4	0.65934	801	1	0.28891
CBX5	4	0.66809	802	1	0.17495
MPHOSPH8	4	0.67086	803	1	0.01657
L3MBTL2	4	0.6712	804	1	0.2146
HIRIP3	4	0.67327	805	1	-0.021489
ZBTB2	4	0.67361	806	1	0.012347
CHD2	4	0.67905	807	1	0.0043833
OR5I1	4	0.67939	808	1	0.19519
TRIM27	4	0.68175	809	1	0.18067
Control_24	4	0.68242	810	1	0.15075
CBX6	4	0.68343	811	1	-0.1085
OR4K1	4	0.68443	812	1	-0.20486
ZGPAT	4	0.68476	813	1	-0.14426
GNPNAT1	4	0.6851	814	1	0.23445
SAP30	4	0.68543	815	1	0.46994
HORMAD2	4	0.68941	816	1	0.10739
RPS6KA5	4	0.69138	817	1	0.18344
APOBEC2	4	0.69887	818	1	-0.13984
L3MBTL1	4	0.69919	819	1	0.16302
KDM5D	4	0.69951	820	1	0.22304
HDGFRP3	4	0.70015	821	1	-0.1772
CEBPA	4	0.70047	822	1	0.32358
NAP1L2	4	0.70304	823	1	0.20729
PPP1R13L	4	0.70335	824	1	0.089362
HIST1H2AA	4	0.70399	825	1	-0.17421
OR2D2	4	0.70463	826	1	0.37221
ZNF524	4	0.70558	827	1	-0.077767
MAST1	4	0.70621	828	1	0.43619
EID2B	4	0.70779	829	1	0.020455
CDYL	4	0.70811	830	1	0.011583
L3MBTL4	4	0.7103	831	1	0.26932
RBP1	4	0.71093	832	1	0.13809
ST18	4	0.71404	833	1	-0.089455
CHD6	4	0.71435	834	1	0.79905
OR5B2	4	0.71497	835	1	0.070993
MDC1	4	0.71836	836	1	-0.15782
SGOL2	4	0.7202	837	1	0.34805
SIN3B	4	0.72111	838	1	0.092217
NAGS	4	0.72414	839	1	0.013246
TLE1	4	0.72565	840	1	-0.17237
NCOA3	4	0.72685	841	1	-0.24867
HIST1H3J	4	0.72953	842	1	-0.23677
HDAC5	4	0.73426	843	1	0.50342
PDS5B	4	0.74037	844	1	0.22867
PRDM8	4	0.74324	845	1	0.95968
RPS6KA4	4	0.74553	846	1	0.93769
NUP50	4	0.74666	847	1	0.15168
SETMAR	4	0.74723	848	1	-0.0084568
TDRD6	4	0.74864	849	1	0.11301
HAT1	4	0.7492	850	1	0.3043
PER1	4	0.74976	851	1	-0.023253
NFRKB	4	0.75172	852	1	-0.12221
MBD1	4	0.752	853	1	0.38918
ESCO1	4	0.75283	854	1	0.34899
HDAC7	4	0.75339	855	1	0.22431
USP22	4	0.7545	856	1	0.24144
FOXP3	4	0.75698	857	1	0.3484
SPOP	4	0.76484	858	1	0.95413
AEBP1	4	0.76537	859	1	-0.19434
TET3	4	0.76618	860	1	0.24945
PARP11	4	0.76671	861	1	0.14634
Control_47	4	0.76883	862	1	0.089502
UBN1	4	0.76909	863	1	0.13017
MBD6	4	0.76936	864	1	-0.15751
DTX2	4	0.76989	865	1	-0.14764
MLLT6	4	0.77068	866	1	0.23243
RAD51AP1	4	0.77146	867	1	0.3129
NAP1L4	4	0.77225	868	1	0.13351
REST	4	0.77251	869	1	-0.023713
Control_19	4	0.77303	870	1	0.52146
JDP2	4	0.77563	871	1	0.24274
Control_50	4	0.77614	872	1	0.36866
SMYD5	4	0.77846	873	1	0.15183
ZNF195	4	0.77871	874	1	0.4946
C14orf169	4	0.78579	875	1	0.44497
EEF1A2	4	0.78654	876	1	0.26715
SMARCA2	4	0.7927	877	1	0.025832
UTY	4	0.79319	878	1	0.36939
PNMAL1	4	0.79391	879	1	0.25645
KDM3B	4	0.79416	880	1	0.75009
TNP1	4	0.79488	881	1	-0.017887
WASL	4	0.79633	882	1	0.25807
TCEAL8	4	0.79681	883	1	-0.050291
OR2G3	4	0.79753	884	1	0.28291
PPP2R5E	4	0.7992	885	1	0.036757
GFI1B	4	0.79991	886	1	-0.16984
OR8B3	4	0.80086	887	1	0.42395
PRKCD	4	0.80157	888	1	0.0089823
AIRE	4	0.80345	889	1	0.34278
SHMT2	4	0.80368	890	1	0.36441
INO80D	4	0.80508	891	1	-0.095576
HIST1H1D	4	0.80531	892	1	0.22499
POGZ	4	0.80878	893	1	0.30034
NAA40	4	0.81038	894	1	0.28629
INO80B	4	0.81151	895	1	0.90513
MAOB	4	0.81467	896	1	0.55265
KLK5	4	0.81512	897	1	0.38681
PRMT9	4	0.81668	898	1	0.0090783
HIST1H3A	4	0.8169	899	1	0.21406
TAF1L	4	0.81977	900	1	0.65278
LRP1B	4	0.82086	901	1	0.28037
OR1D5	4	0.82152	902	1	0.13235
OR2G2	4	0.82173	903	1	0.3446
MYT1	4	0.82282	904	1	0.17755
WHSC1L1	4	0.82303	905	1	0.72202
OR2J3	4	0.82411	906	1	0.42704
RNF2	4	0.82626	907	1	0.55573
CACNA1A	4	0.82647	908	1	1.1568
SCML4	4	0.82754	909	1	0.10953
ASH1L	4	0.82859	910	1	0.16525
FOXA1	4	0.82902	911	1	0.038792
PHF21B	4	0.8307	912	1	-0.12386
FBRSL1	4	0.83153	913	1	-0.048797
GATA1	4	0.83237	914	1	0.59128
PHF11	4	0.83361	915	1	-0.014972
Control_40	4	0.83402	916	1	0.66728
MST1	4	0.83423	917	1	0.10698
WISP2	4	0.83669	918	1	0.4272
Control_31	4	0.83871	919	1	0.30419
MTA3	4	0.83892	920	1	0.05331
A1CF	4	0.83932	921	1	0.63201
STK31	4	0.84072	922	1	0.30998
GATA4	4	0.84112	923	1	-0.10906
CORO2A	4	0.84132	924	1	0.14025
TRIM24	4	0.84212	925	1	0.32242
UBE2E1	4	0.84232	926	1	0.32529
PARP3	4	0.84271	927	1	0.2384
PRMT7	4	0.84291	928	1	-0.072538
TNP2	4	0.84409	929	1	0.6031
GADD45B	4	0.84527	930	1	0.83401
G2E3	4	0.84547	931	1	0.26636
OR52A1	4	0.84722	932	1	0.18609
SUPT3H	4	0.84953	933	1	0.52071
GPS2	4	0.85049	934	1	0.4878
CSRP2BP	4	0.85068	935	1	0.17
SATL1	4	0.85238	936	1	-0.082556
OR6B1	4	0.85276	937	1	-0.00030864
BRD7	4	0.85389	938	1	0.49885
MYO1C	4	0.85408	939	1	0.052964
OR7A17	4	0.85594	940	1	0.24994
KDM7A	4	0.85631	941	1	0.082968
SCG2	4	0.85686	942	1	0.17112
UBE2T	4	0.85779	943	1	0.23886
BRDT	4	0.85834	944	1	0.053768
HP1BP3	4	0.85888	945	1	0.02408
HDAC9	4	0.85961	946	1	-0.0029601
BRPF3	4	0.85979	947	1	0.08248
ATF2	4	0.86196	948	1	0.11888
DAXX	4	0.86286	949	1	0.27764
OR51B2	4	0.86605	950	1	-0.18173
RCOR1	4	0.86692	951	1	0.078039
SMYD4	4	0.8671	952	1	0.44522
SMARCD2	4	0.86727	953	1	0.27041
FAM171B	4	0.86935	954	1	0.2687
SP140	4	0.8697	955	1	0.75263
CTBP1	4	0.87073	956	1	-0.0094646
Control_10	4	0.87107	957	1	0.86084
NAT8L	4	0.87124	958	1	0.4937
CDK17	4	0.87141	959	1	0.69574
TCEA1	4	0.87293	960	1	0.51788
HMGN4	4	0.87344	961	1	0.49779
AURKC	4	0.87394	962	1	-0.091907
EYA4	4	0.87445	963	1	0.33446
PARP4	4	0.87478	964	1	0.85481
IL4I1	4	0.87495	965	1	-0.072355
BAHD1	4	0.87578	966	1	-0.079344
MYO1F	4	0.8771	967	1	0.035553
SS18L1	4	0.87727	968	1	0.30498
ZBTB16	4	0.87825	969	1	0.51882
PYGO2	4	0.87906	970	1	0.19012
PDP1	4	0.87988	971	1	-0.18009
OR8B2	4	0.88004	972	1	-0.16967
SUV39H2	4	0.8802	973	1	-0.068049
ZSWIM2	4	0.88212	974	1	0.25485
HIST1H4C	4	0.8834	975	1	0.01681
SUV39H1	4	0.88355	976	1	-0.062479
Control_17	4	0.88497	977	1	0.47578
HELLS	4	0.88591	978	1	0.055507
PHC3	4	0.88606	979	1	0.47331
HIST1H2BG	4	0.88699	980	1	0.45657
ACTA2	4	0.88715	981	1	-0.029301
OR5B3	4	0.88776	982	1	0.046652
KATNA1	4	0.88792	983	1	0.25084
PPP2R5C	4	0.88929	984	1	0.17929
CAND1	4	0.88945	985	1	0.13243
SMC1B	4	0.88975	986	1	-0.11141
NPFFR2	4	0.8902	987	1	0.13104
TCEA2	4	0.89096	988	1	-0.13862
HMGN3	4	0.89141	989	1	0.66582
HIST1H4H	4	0.89216	990	1	0.68131
NPM2	4	0.89394	991	1	-0.16714
PHF3	4	0.89408	992	1	0.58958
EPC2	4	0.89453	993	1	0.28666
SETD6	4	0.89496	994	1	0.15648
PRM3	4	0.89584	995	1	0.91408
Control_7	4	0.89599	996	1	0.68879
BRWD3	4	0.89628	997	1	0.58313
APOBEC3A	4	0.89657	998	1	-0.04276
KDM5B	4	0.89829	999	1	0.71424
OR1D2	4	0.89971	1000	1	0.13057
H1FOO	4	0.89985	1001	1	0.53923
KAT6B	4	0.9007	1002	1	-0.091104
TET2	4	0.9014	1003	1	0.60859
BRWD1	4	0.90195	1004	1	1.1719
OR51G1	4	0.90223	1005	1	0.5623
CXXC1	4	0.90388	1006	1	0.10974
RAD54L2	4	0.90416	1007	1	0.52113
Control_34	4	0.90429	1008	1	0.39545
NAP1L3	4	0.90457	1009	1	0.32793
RBBP7	4	0.90484	1010	1	0.20303
EYA1	4	0.90497	1011	1	0.99534
OR2A4	4	0.90565	1012	1	0.2226
DZIP3	4	0.90646	1013	1	0.092603
ATXN7	4	0.90659	1014	1	0.0084753
USP21	4	0.90673	1015	1	1.1329
CYP2C19	4	0.90686	1016	1	0.27713
CHD3	4	0.90699	1017	1	0.17357
CDY1B	4	0.90726	1018	1	0.44625
PRM1	4	0.90832	1019	1	0.54271
OR4Q3	4	0.90859	1020	1	0.35943
CHRAC1	4	0.90872	1021	1	-0.052432
OR52D1	4	0.90885	1022	1	0.38209
NOTCH2	4	0.90937	1023	1	0.091917
UBE2A	4	0.90977	1024	1	0.094744
RAG1	4	0.9099	1025	1	0.030558
ZKSCAN2	4	0.91016	1026	1	0.38578
EYA2	4	0.91042	1027	1	-0.20792
HSPA1A	4	0.91094	1028	1	0.52136
ZNF598	4	0.91132	1029	1	0.76447
CDY2A	4	0.91158	1030	1	0.57659
GATA3	4	0.91209	1031	1	0.012622
PWWP2B	4	0.91222	1032	1	0.11502
SUV420H2	4	0.91299	1033	1	0.5547
HIST1H1A	4	0.91337	1034	1	-0.017558
MEA1	4	0.91362	1035	1	0.24138
MINA	4	0.91425	1036	1	0.58543
UIMC1	4	0.91438	1037	1	0.62114
TBL1X	4	0.9145	1038	1	0.35628
OR1E2	4	0.91463	1039	1	0.099558
Control_20	4	0.91513	1040	1	0.72239
CYP3A7	4	0.91575	1041	1	0.46422
PARP10	4	0.91624	1042	1	0.35662
TAF9B	4	0.91637	1043	1	0.40634
DPF2	4	0.91661	1044	1	0.63143
SIRT2	4	0.9171	1045	1	0.044927
ART3	4	0.91808	1046	1	0.37178
Control_26	4	0.91881	1047	1	0.24061
STAG1	4	0.91977	1048	0	0.28177
MYT1L	4	0.92001	1049	0	0.42024
CEBPB	4	0.92048	1050	0	1.1886
PADI1	4	0.9206	1051	0	0.41225
PHC2	4	0.92084	1052	0	0.17304
FBRS	4	0.92096	1053	0	0.49194
PCYOX1	4	0.92143	1054	0	0.14985
Control_11	4	0.92155	1055	0	0.26114
PHF10	4	0.92178	1056	0	0.50351
DNMT3B	4	0.92318	1057	0	0.11042
Control_15	4	0.92341	1058	0	0.18306
STAG3	4	0.92398	1059	0	0.226
RAG2	4	0.92456	1060	0	0.48291
OR52K1	4	0.92479	1061	0	-0.011601
SMARCB1	4	0.9249	1062	0	0.30623
FOXP4	4	0.92501	1063	0	0.29315
ARID5B	4	0.92513	1064	0	-0.17826
BRCC3	4	0.92592	1065	0	0.087433
PHF20	4	0.92603	1066	0	0.2454
PRDM14	4	0.92726	1067	0	-0.18694
OR10H2	4	0.92737	1068	0	0.33332
MYPOP	4	0.92748	1069	0	0.044905
OR3A2	4	0.92803	1070	0	0.59747
CDY1	4	0.92836	1071	0	0.41703
FXR2	4	0.92847	1072	0	-0.019832
HDAC10	4	0.92858	1073	0	0.61884
SHPRH	4	0.9288	1074	0	0.20116
SH3TC2	4	0.92902	1075	0	0.033355
ATE1	4	0.92956	1076	0	0.64452
ATF7IP2	4	0.93128	1077	0	0.54955
PRDM13	4	0.93139	1078	0	0.14669
UBE2D3	4	0.93171	1079	0	0.30736
RLIM	4	0.93203	1080	0	0.14685
RFX5	4	0.9336	1081	0	0.053684
AICDA	4	0.93411	1082	0	0.031552
PRDM9	4	0.93554	1083	0	1.5102
ANKRD32	4	0.93595	1084	0	0.43409
PKN1	4	0.93665	1085	0	0.12117
TDRD9	4	0.93685	1086	0	0.1392
HIST1H2AJ	4	0.93765	1087	0	-0.078386
USP16	4	0.93775	1088	0	0.32802
MBD3L1	4	0.93785	1089	0	0.35217
HIST1H3E	4	0.93883	1090	0	0.41954
OR3A1	4	0.93893	1091	0	0.35443
SYT4	4	0.93912	1092	0	0.23198
PRKAB1	4	0.93922	1093	0	0.19703
OR2H2	4	0.9396	1094	0	-0.033332
SIRT1	4	0.93999	1095	0	0.37423
Control_36	4	0.94028	1096	0	0.83927
HDAC4	4	0.94123	1097	0	0.2651
CBX1	4	0.94161	1098	0	0.43381
SATB1	4	0.9418	1099	0	0.63424
EZH1	4	0.94292	1100	0	0.15362
JMJD1C	4	0.94365	1101	0	1.0784
EID1	4	0.94374	1102	0	0.23851
HIST1H2AL	4	0.94384	1103	0	0.055268
MTA1	4	0.94402	1104	0	0.29932
RCOR2	4	0.94465	1105	0	0.65605
BRE	4	0.946	1106	0	0.13195
MGA	4	0.94618	1107	0	0.35185
Control_32	4	0.94644	1108	0	0.20706
TNNT1	4	0.94715	1109	0	0.27118
PRM2	4	0.94732	1110	0	0.0075725
USP46	4	0.94741	1111	0	0.25405
DPF3	4	0.94749	1112	0	0.52942
PARP9	4	0.94844	1113	0	0.31131
HIST1H1T	4	0.94896	1114	0	0.45127
Control_39	4	0.94913	1115	0	0.39779
HORMAD1	4	0.94997	1116	0	0.077312
MYBL1	4	0.95022	1117	0	0.59585
DGKG	4	0.95072	1118	0	0.19048
PHF19	4	0.95097	1119	0	0.63689
APOBEC3F	4	0.95114	1120	0	0.57728
ASXL3	4	0.9513	1121	0	0.051147
THUMPD2	4	0.95163	1122	0	0.24873
HDAC1	4	0.95171	1123	0	0.55975
Control_38	4	0.95244	1124	0	0.15051
ZRANB3	4	0.95284	1125	0	0.099913
SIRT4	4	0.953	1126	0	-0.064162
UBE2D1	4	0.95332	1127	0	0.58168
ING5	4	0.95348	1128	0	0.92928
MTF2	4	0.95404	1129	0	0.43208
OR2C1	4	0.9549	1130	0	0.13407
NCOR2	4	0.95497	1131	0	0.89677
PRDM4	4	0.95505	1132	0	0.10509
ARID3B	4	0.95528	1133	0	0.63247
PPP2R5D	4	0.95605	1134	0	0.22976
MYB	4	0.95628	1135	0	0.0034456
APOBEC3C	4	0.95688	1136	0	0.67551
OR5AK2	4	0.95696	1137	0	0.39789
OR10H3	4	0.9577	1138	0	0.18205
IQGAP2	4	0.95807	1139	0	0.35688
KDM2B	4	0.95873	1140	0	1.406
TDRD3	4	0.9588	1141	0	0.29018
Control_27	4	0.95902	1142	0	0.39665
RSF1	4	0.95909	1143	0	0.28363
DDX50	4	0.96155	1144	0	0.26981
CDYL2	4	0.96197	1145	0	0.72002
ATAD2	4	0.96203	1146	0	0.16335
AKAP1	4	0.9621	1147	0	0.27964
TBL1XR1	4	0.96217	1148	0	0.69342
ZNF592	4	0.96231	1149	0	0.099939
OR13D1	4	0.96258	1150	0	0.31418
Control_43	4	0.96291	1151	0	0.66353
SCML2	4	0.96311	1152	0	0.5033
L3MBTL3	4	0.96338	1153	0	0.59674
GADD45G	4	0.96345	1154	0	0.137
H2BFWT	4	0.96378	1155	0	0.15708
PRSS23	4	0.96384	1156	0	0.079319
KDM1B	4	0.96391	1157	0	0.4392
JADE2	4	0.96424	1158	0	0.10652
CYP2A13	4	0.96437	1159	0	0.14704
TLK1	4	0.96501	1160	0	0.08515
TDG	4	0.9652	1161	0	0.21924
KDM4B	4	0.96533	1162	0	0.15109
CUL4B	4	0.9659	1163	0	0.59439
MLLT1	4	0.96615	1164	0	0.41629
Control_29	4	0.96621	1165	0	0.67116
PRMT8	4	0.96653	1166	0	0.59547
OR7D4	4	0.96702	1167	0	0.34578
OR2B2	4	0.96751	1168	0	0.49798
PIN1	4	0.96876	1169	0	0.2717
SETD7	4	0.9697	1170	0	0.039615
SMARCC1	4	0.97049	1171	0	1.1025
SMARCA1	4	0.97066	1172	0	0.5918
NAP1L1	4	0.97128	1173	0	0.24249
Control_12	4	0.97188	1174	0	0.29669
OR7A10	4	0.97242	1175	0	0.4653
OR12D3	4	0.97332	1176	0	0.725
TRDMT1	4	0.974	1177	0	0.25679
NMT2	4	0.9741	1178	0	0.12569
PIWIL4	4	0.97506	1179	0	0.11585
ING2	4	0.9769	1180	0	0.26565
ZNF516	4	0.97727	1181	0	1.1744
OR12D2	4	0.97836	1182	0	0.66765
JMJD7	4	0.97881	1183	0	0.50657
PRDM6	4	0.97903	1184	0	0.79073
ATAD2B	4	0.98001	1185	0	0.85189
APOBEC3H	4	0.98018	1186	0	0.94931
Control_37	4	0.98022	1187	0	0.32278
OR2W1	4	0.9806	1188	0	0.20075
YAF2	4	0.98068	1189	0	0.53097
FOXO1	4	0.98072	1190	0	0.93716
CHAT	4	0.98141	1191	0	0.99024
ZBTB7C	4	0.98169	1192	0	0.24334
Control_33	4	0.98188	1193	0	0.17783
PRKAB2	4	0.9822	1194	0	0.4799
APOBEC3B	4	0.98243	1195	0	0.60815
GATA6	4	0.98254	1196	0	0.78468
Control_41	4	0.9834	1197	0	0.53757
OR4K14	4	0.98351	1198	0	0.17719
EID2	4	0.98355	1199	0	0.23269
OR1L4	4	0.98409	1200	0	0.44617
Control_45	4	0.98412	1201	0	0.43867
OR7G1	4	0.9843	1202	0	0.25753
FOXP2	4	0.98461	1203	0	0.66336
MAOA	4	0.98475	1204	0	0.47242
TLE4	4	0.98485	1205	0	0.61129
NFX1	4	0.98509	1206	0	0.68634
HIST1H4A	4	0.98563	1207	0	0.38005
Control_28	4	0.98615	1208	0	0.42007
PSIP1	4	0.98637	1209	0	0.83642
HIST1H1C	4	0.98753	1210	0	0.91691
JARID2	4	0.98771	1211	0	0.84456
SFMBT1	4	0.98782	1212	0	0.62176
SMARCC2	4	0.98797	1213	0	0.41971
ARID1B	4	0.98919	1214	0	0.69027
H2AFY	4	0.98929	1215	0	0.41795
ZSWIM4	4	0.98948	1216	0	0.50772
GSE1	4	0.98966	1217	0	0.86295
RB1	4	0.98976	1218	0	0.85491
Control_9	4	0.99036	1219	0	0.41403
OR1N2	4	0.99055	1220	0	0.5282
KDM6A	4	0.99079	1221	0	0.85125
OR9G1	4	0.99121	1222	0	1.1376
Control_18	4	0.99123	1223	0	0.45193
DNAJC1	4	0.99125	1224	0	0.55148
DNMT3A	4	0.9913	1225	0	0.87928
ZHX1	4	0.99134	1226	0	0.35274
OR2B3	4	0.99163	1227	0	0.91662
Control_30	4	0.99194	1228	0	0.86014
Control_14	4	0.99219	1229	0	0.82342
KDM4D	4	0.99256	1230	0	0.7704
OR5F1	4	0.99262	1231	0	0.43204
HDGF	4	0.99289	1232	0	0.51227
PHC1	4	0.99376	1233	0	0.62073
CHTOP	4	0.99402	1234	0	0.60155
INO80C	4	0.99414	1235	0	0.49551
NEK9	4	0.99432	1236	0	0.64499
FAM175A	4	0.99452	1237	0	0.58387
OFD1	4	0.99501	1238	0	0.704
USP11	4	0.99514	1239	0	0.59608
NPAS2	4	0.99605	1240	0	0.54118
Control_25	4	0.99662	1241	0	0.74371
HLTF	4	0.99672	1242	0	0.898
OR7C2	4	0.99674	1243	0	0.8515
GLYAT	4	0.99722	1244	0	0.74236
BMI1	4	0.99726	1245	0	1.2832
PLAC1	4	0.99785	1246	0	0.6446
ENC1	4	0.99793	1247	0	0.59065
Control_8	4	0.99852	1248	0	0.62228
RAI1	4	0.9989	1249	0	0.93067
RIMS1	4	0.99915	1250	0	0.7847
SS18	4	0.99916	1251	0	0.67309
ACTL6B	4	0.99958	1252	0	0.78312
BCORL1	4	0.9997	1253	0	1.5073
OR5C1	4	0.99974	1254	0	1.1348
CDK5	4	0.99977	1255	0	1.5027
PHIP	4	0.99985	1256	0	1.9799
BRD1	4	0.99997	1257	0	1.3407
PHF6	4	0.99997	1258	0	1.2895
BCOR	4	0.99999	1259	0	2.4209
KAT7	4	1	1260	0	1.5887
PCGF1	4	1	1261	0	2.2756

## Sheet: GU-pBT-7 Replicate 2
id	num	neg|score	neg|rank	neg|goodsgrna	neg|lfc
RPL19	4	6.1809e-06	1	4	-2.9064
SRSF1	4	1.821e-05	2	4	-3.2092
PLK1	4	2.1259e-05	3	4	-3.2125
RUVBL1	4	2.9744e-05	4	4	-2.6655
RPL5	4	5.0953e-05	5	4	-2.8731
BPTF	4	6.7091e-05	6	4	-3.2612
NPM1	4	7.0688e-05	7	4	-2.2381
RPS7	4	9.3127e-05	8	4	-2.2998
HDAC2	4	0.00011449	9	4	-2.8563
SF3B1	4	0.00011893	10	4	-2.9603
RPL34	4	0.00016829	11	4	-2.4242
WDHD1	4	0.00022608	12	4	-3.0327
MIS18A	4	0.00031888	13	4	-4.7167
GATAD1	4	0.00032836	14	4	-3.854
RPS3A	4	0.00036357	15	4	-2.4574
ELP2	4	0.0003784	16	4	-2.1753
CENPN	4	0.00039645	17	3	-1.4181
CENPW	4	0.00040944	18	4	-2.6369
RAD51	4	0.00045456	19	4	-2.4745
PRMT5	4	0.00054179	20	4	-2.5861
RPS8	4	0.0005541	21	4	-4.4179
KAT6A	4	0.00057331	22	4	-3.5517
PKM	4	0.00060022	23	4	-1.9395
TRRAP	4	0.00061175	24	4	-2.6945
RPL6	4	0.00062492	25	4	-2.4459
KANSL3	4	0.00069457	26	4	-2.6105
NCAPG	4	0.00070178	27	4	-2.5882
WDR82	4	0.00071048	28	4	-3.313
CDK1	4	0.00074563	29	4	-2.2164
RPS11	4	0.00074921	30	4	-2.1827
LSM11	4	0.00084946	31	4	-2.0997
DHX9	4	0.00087319	32	4	-2.363
DDX21	4	0.00089119	33	4	-1.5752
SMC4	4	0.00098464	34	4	-2.1034
RPLP2	4	0.00099536	35	4	-2.2418
SUPT6H	4	0.0010114	36	4	-2.9359
EED	4	0.0011184	37	3	-2.1495
PPP4C	4	0.0011335	38	4	-2.1813
EXOSC2	4	0.0011532	39	4	-2.1399
FBL	4	0.001189	40	4	-3.8728
H3F3B	4	0.0012087	41	4	-1.5731
RPS17	4	0.0012195	42	4	-1.9853
CHAF1B	4	0.0012299	43	3	-2.1777
FBXO11	4	0.001261	44	4	-1.8923
RBBP4	4	0.0013596	45	4	-3.0354
CUL2	4	0.0014594	46	4	-2.2291
ESPL1	4	0.0014959	47	4	-2.8074
GMPS	4	0.0015173	48	4	-1.2958
RPS27A	4	0.0015339	49	3	-2.9855
MYBBP1A	4	0.0016108	50	4	-1.6226
VRK1	4	0.00163	51	4	-2.2321
UBE2N	4	0.0017422	52	4	-2.7966
TAF2	4	0.0017969	53	4	-2.0298
TLK2	4	0.0018284	54	4	-1.9601
RPL4	4	0.0019175	55	4	-2.2997
NSL1	4	0.0019811	56	3	-1.9728
PRKDC	4	0.0020682	57	3	-2.0058
HIST2H3A	4	0.0020969	58	4	-3.1168
HIST2H4B	4	0.0021275	59	4	-2.8219
NAT10	4	0.002229	60	3	-2.4806
RPS6KA3	4	0.0024615	61	4	-1.5932
RPS15A	4	0.0025904	62	4	-2.1713
RPL10	4	0.0026245	63	3	-2.5055
HIST2H2AA3	4	0.0026415	64	4	-1.6323
RPL35A	4	0.0027636	65	4	-1.7671
RMI1	4	0.0027727	66	4	-2.1661
PRMT1	4	0.0029298	67	4	-1.6724
BANP	4	0.003103	68	4	-2.3477
XRCC1	4	0.0031557	69	4	-1.2067
NIPBL	4	0.0032195	70	4	-1.6804
SYNCRIP	4	0.0032303	71	4	-1.6563
DMAP1	4	0.0034508	72	3	-1.9777
RPS3	4	0.0036114	73	4	-1.6753
MED4	4	0.0037537	74	4	-1.8848
EXOSC8	4	0.0037657	75	4	-1.4677
TAF6	4	0.0037885	76	4	-2.645
YEATS4	4	0.003802	77	4	-1.6879
POLE3	4	0.0038141	78	4	-1.5661
CHAF1A	4	0.0038631	79	4	-1.8012
RPL7	4	0.003965	80	4	-1.8026
TAF12	4	0.0041008	81	4	-2.0054
DNMT1	4	0.0043101	82	3	-1.8337
EP300	4	0.0043114	83	4	-2.0241
CLNS1A	4	0.0046266	84	4	-1.7524
RPL36	4	0.0046492	85	3	-3.04
ALG1	4	0.0046548	86	4	-1.7239
HIST2H2AA4	4	0.0047116	87	4	-2.9477
ALG13	4	0.0047381	88	4	-1.9108
TAF3	4	0.004944	89	4	-1.3146
POLD3	4	0.0049736	90	4	-1.2845
CDK7	4	0.0049987	91	4	-1.7915
SKP1	4	0.0050183	92	4	-1.9739
HMGB1	4	0.0051447	93	4	-2.1266
RPL9	4	0.0052429	94	3	-2.065
RUVBL2	4	0.0055155	95	4	-2.2154
KMT2A	4	0.0055786	96	4	-1.7999
YWHAE	4	0.0056833	97	4	-1.9732
CTR9	4	0.0059122	98	4	-1.6819
SMC2	4	0.0060351	99	2	-1.2206
SUPT16H	4	0.0061671	100	4	-2.1544
APEX1	4	0.0064013	101	4	-1.7597
PCNA	4	0.006689	102	4	-2.0773
KDM1A	4	0.0067237	103	3	-2.4227
NCL	4	0.0068954	104	4	-2.1021
SETDB1	4	0.0069334	105	4	-0.9276
CHEK1	4	0.0069716	106	4	-1.4996
USP36	4	0.0070476	107	3	-1.651
CDK2	4	0.0074826	108	4	-1.5611
BRD9	4	0.0075839	109	4	-1.5053
H3F3A	4	0.0078857	110	3	-2.0395
WSB2	4	0.0080211	111	4	-1.5229
ELP3	4	0.0082421	112	4	-1.5984
SRSF7	4	0.0083228	113	4	-1.3725
TAF4	4	0.008459	114	3	-1.8761
NCAPG2	4	0.0084955	115	3	-2.2056
ENY2	4	0.0085212	116	4	-0.89818
HDAC8	4	0.008633	117	4	-0.91213
CIT	4	0.0089748	118	4	-2.6581
MCM2	4	0.0090444	119	4	-1.4343
CREBBP	4	0.0091607	120	3	-1.3693
CDC73	4	0.0093375	121	3	-2.0309
MCRS1	4	0.0095982	122	3	-1.9603
HUWE1	4	0.0097571	123	4	-1.5859
NAA10	4	0.009876	124	3	-2.252
SS18L2	4	0.0099861	125	4	-2.7531
TAF1	4	0.010203	126	3	-1.5299
ATRX	4	0.010214	127	4	-1.3786
RBX1	4	0.010419	128	4	-1.2381
UBR2	4	0.010493	129	3	-2.0029
TAF5L	4	0.010535	130	3	-2.0891
RPL24	4	0.010577	131	3	-2.3661
NOC2L	4	0.010904	132	4	-2.1075
SFPQ	4	0.010919	133	4	-1.0838
ELP5	4	0.011002	134	3	-2.0185
CCDC101	4	0.011054	135	4	-1.1052
RPL14	4	0.011096	136	4	-2.2326
NSMCE1	4	0.011108	137	4	-1.3619
NCAPD2	4	0.011192	138	3	-2.0689
KANSL1	4	0.011483	139	3	-1.5377
ERCC6L2	4	0.011632	140	4	-1.0057
KDM2A	4	0.011886	141	3	-1.6748
RPS26	4	0.011977	142	4	-2.0185
RPL12	4	0.01216	143	4	-1.7093
PELP1	4	0.012175	144	4	-1.6132
MPHOSPH8	4	0.012767	145	4	-0.96314
RPL18	4	0.012789	146	4	-1.4025
ERCC6L	4	0.013021	147	2	-0.49064
DR1	4	0.013225	148	4	-1.739
MEAF6	4	0.013505	149	4	-1.0608
HIST1H4J	4	0.014145	150	4	-0.87824
RNMT	4	0.01459	151	3	-1.3801
OR4F3	4	0.014647	152	4	-1.6389
SUV420H1	4	0.014703	153	4	-1.785
YWHAZ	4	0.014807	154	4	-1.0055
ACTR6	4	0.014907	155	3	-1.4491
KAT8	4	0.015256	156	4	-1.6791
HYAL1	4	0.015284	157	4	-1.0548
MORF4L1	4	0.015374	158	3	-0.95007
UHRF1	4	0.015435	159	3	-1.17
SIN3A	4	0.015631	160	4	-1.3816
CSNK2A1	4	0.015878	161	4	-1.3992
ELP6	4	0.01603	162	3	-1.5943
HIST2H3C	4	0.016128	163	4	-1.8342
CDC5L	4	0.016158	164	3	-1.5882
ASH2L	4	0.016161	165	2	-1.3655
CSNK2B	4	0.016276	166	3	-1.6348
RPL11	4	0.016305	167	4	-1.4555
DNTTIP2	4	0.016941	168	2	-0.68439
ESCO2	4	0.017319	169	4	-1.4218
HIST1H3B	4	0.017492	170	4	-1.8074
CHD2	4	0.017535	171	4	-0.99498
HIST2H4A	4	0.018194	172	4	-1.7484
HIST1H2BM	4	0.018506	173	1	0.20184
SF3B3	4	0.018914	174	3	-1.8645
SAP18	4	0.019734	175	4	-1.512
RPL37	4	0.019985	176	4	-1.905
MBD3L2	4	0.020069	177	3	-1.2168
LAS1L	4	0.020854	178	3	-1.478
ATR	4	0.021049	179	3	-1.35
ATM	4	0.021244	180	3	-1.4376
HIST1H2BI	4	0.021413	181	4	-0.7237
RPL27	4	0.021506	182	4	-1.7925
ACACA	4	0.021825	183	3	-1.9329
HMGA1	4	0.022221	184	3	-1.7858
HCFC1	4	0.022888	185	3	-1.7101
PRKAG1	4	0.023328	186	3	-1.6635
MAD2L2	4	0.024665	187	3	-1.6206
RPL23	4	0.024738	188	4	-1.4705
SMARCE1	4	0.024954	189	3	-1.589
OGT	4	0.025083	190	4	-1.3902
MYBL2	4	0.025389	191	3	-1.3637
PBK	4	0.025393	192	4	-0.92409
CENPC	4	0.025443	193	4	-1.1263
RBBP5	4	0.025505	194	3	-1.6415
CENPA	4	0.026055	195	4	-2.0772
Control_5	4	0.026348	196	3	-1.3117
GNPNAT1	4	0.026417	197	4	-0.85841
COX6A1	4	0.027046	198	4	-1.0168
BLM	4	0.02708	199	2	-0.77977
PPP2CA	4	0.027368	200	3	-1.189
LEO1	4	0.027525	201	4	-0.66046
SSRP1	4	0.028178	202	4	-1.3193
H2AFB2	4	0.028945	203	4	-0.75705
HINFP	4	0.02899	204	3	-1.7829
RSL1D1	4	0.029393	205	4	-1.122
TOP2A	4	0.029505	206	4	-1.4113
GTF2I	4	0.030131	207	4	-0.54083
SETD1A	4	0.030189	208	4	-1.4321
UBAP2L	4	0.03049	209	3	-1.7103
SETD8	4	0.030593	210	4	-1.0733
EXOSC3	4	0.030807	211	2	-0.98119
NCAPH	4	0.030958	212	2	-1.129
PHF7	4	0.031531	213	4	-0.67145
SRSF3	4	0.031949	214	4	-1.4616
PHF20	4	0.031983	215	3	-1.5017
TEX10	4	0.032506	216	3	-1.2333
HIST1H4K	4	0.032674	217	4	-1.229
HIST3H2A	4	0.033288	218	4	-0.87596
ACTR8	4	0.033347	219	3	-1.1592
EXOSC9	4	0.033723	220	4	-0.89552
ZNF335	4	0.033867	221	3	-1.4288
ZMYM2	4	0.034129	222	3	-1.5503
SUDS3	4	0.034825	223	2	-0.42142
HIST1H2AC	4	0.035117	224	4	-0.83105
IKBKAP	4	0.035634	225	4	-0.75503
HIST2H2BF	4	0.035764	226	4	-0.71242
HJURP	4	0.03596	227	4	-0.92744
HIST2H3D	4	0.036026	228	4	-1.2636
LRWD1	4	0.036355	229	4	-0.58907
TADA1	4	0.036362	230	3	-1.3496
NFRKB	4	0.036421	231	4	-0.51726
KMT2B	4	0.036727	232	3	-1.2742
PARS2	4	0.036886	233	4	-1.0334
BRCA2	4	0.036911	234	3	-1.2642
TAF10	4	0.037209	235	2	-1.1479
PYGO2	4	0.03749	236	4	-0.85905
INTS12	4	0.03793	237	4	-1.0474
RPL10A	4	0.038023	238	3	-1.2424
ORC1	4	0.038384	239	2	-0.94386
ARL6IP4	4	0.038514	240	4	-1.1538
HDGFL1	4	0.040196	241	4	-0.63343
EXOSC7	4	0.040213	242	3	-1.043
OR4F5	4	0.040261	243	2	-0.76025
INO80	4	0.040988	244	3	-0.88193
YY1	4	0.04109	245	3	-1.6729
TAF5	4	0.041385	246	3	-1.1708
HIST1H2AI	4	0.042879	247	3	-1.5615
CARM1	4	0.043587	248	3	-1.8345
HIST2H2AC	4	0.044027	249	4	-1.4036
RNMTL1	4	0.044058	250	3	-0.92054
TERF1	4	0.044302	251	4	-1.1172
ZNHIT1	4	0.044487	252	4	-1.5014
SMC3	4	0.044818	253	3	-0.98287
JMJD6	4	0.044825	254	3	-1.3665
SMNDC1	4	0.044851	255	2	-1.0823
SUZ12	4	0.04526	256	4	-1.096
HMGN1	4	0.045441	257	3	-1.1489
MAP3K7	4	0.045494	258	4	-0.77318
HIST1H1B	4	0.046069	259	3	-1.444
RPS9	4	0.046201	260	4	-0.91175
TCEA2	4	0.04628	261	3	-1.3285
KDM8	4	0.046856	262	2	-1.4709
CDK3	4	0.047021	263	3	-1.2331
RNF8	4	0.047237	264	4	-0.73215
TADA2B	4	0.048743	265	3	-1.09
AURKA	4	0.049289	266	3	-1.3305
SATB2	4	0.049361	267	4	-0.75521
CENPO	4	0.050281	268	3	-1.1468
RPL7A	4	0.050614	269	3	-1.3406
CHD7	4	0.050726	270	3	-1.1767
MIER1	4	0.050873	271	4	-0.74272
GTF3C4	4	0.051359	272	3	-1.2183
RPL37A	4	0.051551	273	3	-1.6307
TMX2	4	0.052319	274	3	-1.5409
CIR1	4	0.053098	275	3	-0.89919
NFYC	4	0.053225	276	1	-0.11067
HIST1H2AL	4	0.0546	277	3	-1.6562
VPS72	4	0.056245	278	3	-0.98804
ASF1A	4	0.056266	279	3	-0.68199
OIP5	4	0.057025	280	2	-0.2696
GATAD2B	4	0.05792	281	3	-1.3615
KANSL2	4	0.060057	282	3	-1.1582
ELP4	4	0.061288	283	3	-1.2283
PPOX	4	0.062236	284	3	-1.1492
SMC1A	4	0.062944	285	3	-1.2025
UBR5	4	0.063778	286	3	-1.2166
TDRD7	4	0.063837	287	1	0.14981
DOT1L	4	0.064591	288	2	-1.2431
HIST1H3J	4	0.065043	289	3	-1.2786
HIST1H2BJ	4	0.065345	290	2	-0.39621
TOP2B	4	0.06546	291	3	-1.1744
BRCA1	4	0.066733	292	2	-0.78312
NFYB	4	0.066852	293	1	0.25842
HIST1H2BL	4	0.066868	294	3	-1.4471
EHMT1	4	0.067	295	3	-0.82358
SETD2	4	0.067792	296	3	-1.0833
NCAPD3	4	0.068057	297	3	-0.88257
TAF8	4	0.069796	298	3	-1.0941
RNF40	4	0.070177	299	3	-1.4517
ACTB	4	0.070201	300	3	-1.1915
AURKB	4	0.070608	301	3	-1.1943
SMARCA5	4	0.071425	302	3	-1.1579
MBD3	4	0.071486	303	3	-1.0477
PAF1	4	0.071835	304	3	-1.0673
BARD1	4	0.072805	305	3	-1.3012
EXOSC6	4	0.07369	306	3	-2.6126
PRKAA1	4	0.076159	307	3	-0.94934
RCC1	4	0.076301	308	3	-1.0304
C11orf30	4	0.07727	309	3	-0.79561
PRMT9	4	0.077496	310	2	-0.55694
SGOL1	4	0.079172	311	3	-1.2018
SETD1B	4	0.080331	312	3	-1.1663
SRCAP	4	0.080484	313	3	-0.97745
APITD1	4	0.080924	314	3	-0.9905
GSG2	4	0.081957	315	3	-1.3712
HIST1H4B	4	0.082302	316	3	-1.2809
CDC6	4	0.082563	317	2	-0.75065
CENPM	4	0.084647	318	3	-1.0983
BRMS1	4	0.085098	319	2	-0.51727
BRPF1	4	0.085101	320	3	-0.96197
TERF2	4	0.086274	321	3	-1.2125
OR3A1	4	0.086316	322	3	-1.1392
TP53BP1	4	0.08651	323	2	-1.2547
NAP1L2	4	0.08936	324	2	-0.88354
PARG	4	0.091436	325	3	-1.0007
TAF7	4	0.091451	326	2	-0.14292
JADE2	4	0.09152	327	3	-1.045
RAD21	4	0.091594	328	3	-0.96353
HIST1H2AG	4	0.092003	329	3	-0.97966
WAC	4	0.092245	330	2	-0.43183
GADD45G	4	0.092544	331	3	-1.1549
BDP1	4	0.093021	332	3	-0.97006
CHD4	4	0.09334	333	3	-1.0779
HIST2H2BE	4	0.095267	334	3	-0.84981
OR1I1	4	0.095752	335	3	-0.9172
CYP2A13	4	0.096076	336	3	-0.81299
ZMYND11	4	0.096727	337	3	-0.89339
SET	4	0.097216	338	3	-0.81775
GATAD2A	4	0.098035	339	3	-1.0061
TAF6L	4	0.098809	340	3	-1.1705
SYT4	4	0.099519	341	3	-0.83945
LIN9	4	0.10068	342	3	-1.211
CSRP2BP	4	0.10102	343	3	-0.71849
PHF23	4	0.10473	344	3	-0.83404
MEN1	4	0.10565	345	3	-1.0969
HIST2H2AB	4	0.1061	346	3	-1.0915
PDS5B	4	0.10616	347	3	-0.9853
DPF1	4	0.10642	348	3	-1.2283
ANP32E	4	0.10661	349	3	-0.88988
HIST1H2AH	4	0.10718	350	2	-0.7438
H1F0	4	0.10869	351	3	-1.0947
H2AFZ	4	0.10939	352	3	-0.8022
HIST1H2BE	4	0.11079	353	3	-0.94563
OR2A7	4	0.11121	354	1	-0.0057014
EHMT2	4	0.11185	355	3	-0.76196
MYT1	4	0.11391	356	3	-1.0007
ARID5B	4	0.11524	357	3	-0.69149
CHD6	4	0.11722	358	3	-0.88619
SMARCD1	4	0.11759	359	3	-1.05
HIST1H2BA	4	0.11865	360	3	-1.1637
HIST1H2BN	4	0.12033	361	3	-1.1871
MASTL	4	0.12133	362	2	-0.60191
CTCF	4	0.12346	363	2	-0.75442
OR2K2	4	0.12555	364	3	-0.889
WDR77	4	0.12636	365	3	-0.93058
MAX	4	0.12779	366	2	-0.73632
RPS13	4	0.12994	367	3	-0.92816
OR7D4	4	0.13065	368	1	0.47576
USP7	4	0.13109	369	3	-0.86028
SMARCA4	4	0.13148	370	3	-1.0465
BAZ1B	4	0.13328	371	2	-0.74194
SNAPC4	4	0.13383	372	2	-0.76874
PHF8	4	0.13493	373	2	-0.34529
Control_29	4	0.13716	374	3	-0.78885
CEBPE	4	0.13855	375	3	-0.94018
SUPT3H	4	0.13912	376	2	-0.81855
CLOCK	4	0.13974	377	3	-0.98432
TTK	4	0.14055	378	3	-1.1349
NAA30	4	0.14256	379	3	-1.002
PRMT8	4	0.1448	380	3	-0.66429
PARP2	4	0.145	381	3	-0.82857
WDR5	4	0.14541	382	3	-0.98035
PRMT3	4	0.14582	383	3	-0.54065
ART5	4	0.14684	384	3	-0.78646
CDK2AP1	4	0.14849	385	3	-0.75822
EP400	4	0.14907	386	2	-0.43387
PRKAA2	4	0.15203	387	3	-0.71014
MYSM1	4	0.15279	388	2	-0.49596
SP1	4	0.15392	389	3	-0.59072
BRD4	4	0.15607	390	1	-0.001029
PATZ1	4	0.15861	391	3	-0.90377
EXOSC4	4	0.15902	392	3	-0.74959
H2AFV	4	0.16161	393	3	-0.66439
YWHAB	4	0.16204	394	3	-0.65127
BTAF1	4	0.16248	395	3	-0.65129
ADNP	4	0.16313	396	3	-0.69491
HDGF	4	0.16335	397	3	-1.1476
PARP15	4	0.16373	398	1	0.42874
PAGR1	4	0.16511	399	2	-0.15554
CEBPA	4	0.16641	400	3	-0.70306
RAG2	4	0.16663	401	3	-0.54701
FXR2	4	0.16773	402	3	-0.67081
MYPOP	4	0.16817	403	3	-0.6813
TRIM16	4	0.16928	404	3	-0.87575
CENPL	4	0.17105	405	3	-0.71165
UBE2D3	4	0.17217	406	3	-0.69467
KAT5	4	0.17408	407	2	-0.8117
ASH1L	4	0.17804	408	3	-0.79905
SRRM2	4	0.17918	409	3	-0.5544
HDGFRP3	4	0.17941	410	3	-0.58156
CASR	4	0.17963	411	3	-0.52001
HDAC6	4	0.17986	412	3	-0.66947
CTBP2	4	0.1801	413	2	-0.84494
MYO18A	4	0.18216	414	3	-0.73139
RPL32	4	0.18493	415	3	-0.83809
GADD45A	4	0.18499	416	2	-0.61361
ZZZ3	4	0.18529	417	3	-0.81901
DTX1	4	0.18586	418	3	-0.65482
ZGPAT	4	0.18656	419	3	-0.71862
HIST1H2BK	4	0.18706	420	1	0.32997
SOX10	4	0.18841	421	1	0.23665
NCOA2	4	0.1889	422	3	-0.4642
TADA2A	4	0.19055	423	3	-0.63746
HIST1H2BF	4	0.19208	424	3	-0.86917
JAZF1	4	0.19239	425	2	-0.3599
OR4F4	4	0.19268	426	3	-0.60886
HDAC10	4	0.19505	427	3	-0.56811
RAD54B	4	0.19721	428	3	-0.45914
SMARCAD1	4	0.19793	429	3	-0.76576
SMARCD3	4	0.20189	430	2	-0.66867
CBX2	4	0.20349	431	3	-0.7453
PRDM14	4	0.20374	432	3	-0.91537
Control_46	4	0.2039	433	1	0.101
PHF21A	4	0.2059	434	2	-0.53814
CENPU	4	0.2079	435	3	-0.45009
PRKCA	4	0.20837	436	2	-0.56874
OR1Q1	4	0.20901	437	2	-0.43147
DPY30	4	0.2099	438	2	-0.48761
CUL1	4	0.20996	439	2	-0.5097
ZNF711	4	0.21037	440	3	-0.59302
CDK9	4	0.21062	441	3	-0.82191
TYW5	4	0.21155	442	3	-0.72201
EID1	4	0.21161	443	3	-0.66324
TLK1	4	0.21286	444	3	-0.54083
SAT2	4	0.21314	445	3	-0.80179
MBD2	4	0.21536	446	3	-0.54528
HIST1H3E	4	0.21712	447	3	-0.45727
ACTL6A	4	0.21826	448	2	-0.19355
MORF4L2	4	0.2185	449	2	0.0931
DDB2	4	0.21888	450	3	-0.84383
MBD5	4	0.2189	451	2	-0.52863
PRKAB2	4	0.21989	452	3	-0.51367
HIST1H3H	4	0.22091	453	3	-0.64987
CHTOP	4	0.22113	454	2	0.19201
RNF20	4	0.22294	455	3	-0.58362
MLLT6	4	0.22345	456	3	-0.56063
SETD3	4	0.22507	457	2	-0.25838
MTA1	4	0.22678	458	3	-0.4716
ANP32A	4	0.22988	459	2	-0.44466
PRPF31	4	0.23404	460	3	-0.45201
ZFP57	4	0.23444	461	2	-0.87666
HR	4	0.23482	462	3	-0.47757
HIST1H3I	4	0.23508	463	3	-0.6778
H2AFX	4	0.2364	464	2	-0.71164
NUP50	4	0.23692	465	3	-0.48157
APOBEC1	4	0.24264	466	2	-0.69629
EXOSC5	4	0.24389	467	2	-0.33827
MDC1	4	0.24432	468	3	-0.53578
RPS14	4	0.24692	469	2	-0.53401
DAXX	4	0.24758	470	2	-0.1749
HELLS	4	0.24834	471	3	-0.56121
BRD8	4	0.24887	472	3	-0.53522
HIST1H2BD	4	0.24924	473	2	-0.53399
RPS6KA4	4	0.24966	474	2	-0.21229
BAZ2B	4	0.25022	475	3	-0.50403
HIST1H3G	4	0.2503	476	1	-0.2428
KAT6B	4	0.25076	477	3	-0.37694
ATXN7L3	4	0.2513	478	3	-0.50018
OR52D1	4	0.25265	479	3	-0.43321
HIST1H2AE	4	0.25285	480	2	-0.075605
PBRM1	4	0.25455	481	2	-0.40227
INO80E	4	0.25509	482	3	-0.38342
Control_50	4	0.25809	483	3	-0.36165
ERBB4	4	0.25891	484	3	-0.39027
APOBEC3F	4	0.25973	485	3	-0.45761
PAXIP1	4	0.26083	486	3	-0.48589
DIDO1	4	0.2611	487	3	-0.36486
SIRT7	4	0.26193	488	3	-0.79561
PADI1	4	0.26289	489	2	-0.57113
ZMYND8	4	0.263	490	2	-0.31621
MSL1	4	0.26469	491	3	-0.56874
DZIP3	4	0.26774	492	3	-0.37482
SMYD1	4	0.26829	493	3	-0.47961
KMT2D	4	0.26941	494	3	-0.6237
GATA3	4	0.26997	495	3	-0.55093
CRAMP1L	4	0.27095	496	2	-0.28838
PRDM2	4	0.27108	497	3	-0.38451
C17orf49	4	0.27163	498	2	-0.54866
NPM3	4	0.27196	499	2	-0.60158
SENP1	4	0.27248	500	3	-0.46321
USP46	4	0.27429	501	1	0.60402
PHRF1	4	0.27635	502	2	-0.18244
ACTR5	4	0.27864	503	1	0.6356
H3F3C	4	0.27974	504	2	-0.55166
SIRT5	4	0.27988	505	1	0.25335
ATN1	4	0.2805	506	1	-0.30247
SGOL2	4	0.28279	507	2	-0.55185
HAT1	4	0.28313	508	2	-0.38185
FGF19	4	0.28483	509	2	-0.62279
HIRA	4	0.28619	510	2	-0.49877
CENPH	4	0.29028	511	2	-0.76921
MRGBP	4	0.29472	512	2	-0.30119
TDRKH	4	0.29587	513	2	-0.25067
MGEA5	4	0.29952	514	2	-0.16433
MST1	4	0.29952	515	2	-0.17049
C14orf169	4	0.30012	516	1	0.25511
PRMT6	4	0.30255	517	2	-0.33508
ING5	4	0.30376	518	2	-0.1157
TRDMT1	4	0.30433	519	2	-0.65019
CHD8	4	0.30738	520	2	-0.34525
SUPT20H	4	0.3088	521	2	-0.37302
H2AFB3	4	0.30918	522	1	0.20063
OR2G2	4	0.3119	523	2	-0.56675
UIMC1	4	0.31813	524	2	-0.27698
SETD6	4	0.31916	525	2	-0.3136
NCOA3	4	0.32171	526	2	-0.34592
HIST1H2BC	4	0.32298	527	2	-0.26802
TRIM28	4	0.32436	528	2	-0.48676
OR4Q3	4	0.3254	529	2	-0.54683
KAT2B	4	0.33056	530	2	-0.51168
OR2L3	4	0.33173	531	2	0.19706
WISP2	4	0.33408	532	1	0.42436
ASXL1	4	0.33514	533	2	-0.47361
BRE	4	0.33524	534	1	0.60926
Control_16	4	0.33619	535	2	-0.10428
PIWIL4	4	0.33828	536	2	-0.053304
HIST3H2BB	4	0.34386	537	2	-0.37449
OR5AN1	4	0.34569	538	1	0.31176
CDY2A	4	0.34857	539	1	0.1284
HIST1H3F	4	0.3491	540	2	-0.17641
HORMAD2	4	0.34915	541	1	0.43979
PRM2	4	0.35085	542	2	-0.41541
H2AFY2	4	0.35541	543	2	-0.094278
ANP32B	4	0.35772	544	2	-0.36624
UBE2A	4	0.36066	545	2	-0.36096
CBX4	4	0.36102	546	2	-0.30484
OR5AK2	4	0.36396	547	1	0.50615
MSH6	4	0.36417	548	2	-0.53547
SS18L1	4	0.36452	549	1	0.75582
OR7A10	4	0.36565	550	1	0.059795
OR2A4	4	0.36979	551	2	-0.5544
POLE4	4	0.37127	552	2	-0.4497
ATAD2	4	0.37518	553	1	-0.18919
TBL1XR1	4	0.37852	554	2	-0.19901
JADE1	4	0.37907	555	2	-0.35048
PRDM8	4	0.3814	556	2	-0.50846
ARNTL	4	0.38633	557	2	-0.3543
MLLT10	4	0.38845	558	1	-0.096134
PPP1R13L	4	0.38985	559	2	-0.33787
YEATS2	4	0.39055	560	2	-0.42608
USP21	4	0.3909	561	2	-0.0091025
MGA	4	0.39118	562	2	-0.14021
NPAS2	4	0.39228	563	1	0.64682
DAPK3	4	0.39267	564	2	-0.45526
KDM4D	4	0.39407	565	2	-0.10679
DNAJC2	4	0.39654	566	2	-0.53527
STAG2	4	0.40473	567	2	-0.26729
OR10H1	4	0.40606	568	2	-0.44216
TFDP1	4	0.40688	569	1	0.14791
HIST1H1T	4	0.40795	570	2	-0.39575
ATAD2B	4	0.40852	571	2	-0.24738
MBIP	4	0.40923	572	2	-0.51601
KDM7A	4	0.41029	573	2	-0.31415
PPP2R5C	4	0.41099	574	2	-0.50787
HP1BP3	4	0.4117	575	2	-0.21398
NASP	4	0.41222	576	1	-0.097154
TDRD3	4	0.41382	577	1	0.040256
RAG1	4	0.41435	578	1	0.010967
DDB1	4	0.41663	579	2	0.3062
HIST1H4C	4	0.41733	580	2	-0.47846
BUB1	4	0.41806	581	2	0.078944
CBX1	4	0.42017	582	1	0.12825
Control_14	4	0.42069	583	2	-0.25457
TSSK6	4	0.4249	584	1	0.087703
PRKCB	4	0.42508	585	2	-0.031352
LRP1B	4	0.43002	586	2	-0.16368
USP3	4	0.43178	587	2	-0.33377
MBD6	4	0.43389	588	2	-0.33576
HIST4H4	4	0.43426	589	1	0.45946
PRKAG3	4	0.43581	590	1	-0.029339
ING3	4	0.43788	591	2	-0.24285
ASF1B	4	0.43811	592	2	-0.26979
LYVE1	4	0.44556	593	1	0.20739
CDYL	4	0.44709	594	2	-0.31931
BRCC3	4	0.44901	595	2	-0.43843
VDR	4	0.44912	596	1	0.51433
SMYD2	4	0.45006	597	2	-0.37406
AANAT	4	0.45041	598	2	-0.48399
PHF12	4	0.45064	599	1	0.54975
RRP8	4	0.45114	600	2	-0.31817
PCGF3	4	0.45181	601	2	-0.33873
GLYR1	4	0.45266	602	2	-0.25087
TDG	4	0.45567	603	2	-0.22465
RNF17	4	0.45602	604	2	-0.39489
LBR	4	0.45673	605	2	0.090861
SHMT2	4	0.45778	606	2	-0.36638
UCHL5	4	0.45813	607	2	-0.49321
ANKRD32	4	0.45819	608	1	0.32654
PRKAG2	4	0.45953	609	2	-0.13641
ARRB1	4	0.45988	610	2	-0.48377
SUV39H1	4	0.46268	611	2	0.053949
SUPT7L	4	0.46417	612	2	-0.39685
ZSWIM2	4	0.46467	613	1	0.78443
Control_39	4	0.46653	614	2	0.18714
KDM5A	4	0.46863	615	1	0.21602
EID2B	4	0.46933	616	2	-0.24006
GPS2	4	0.46962	617	1	0.15381
HIST1H2AM	4	0.47038	618	2	-0.18896
OR51B2	4	0.47109	619	1	0.077032
APOBEC3A	4	0.47178	620	2	-0.3362
MAST1	4	0.47306	621	2	-0.083052
PHF3	4	0.47404	622	1	0.43332
TNP1	4	0.47492	623	2	-0.23036
CBX3	4	0.47502	624	1	-0.17331
OR5D13	4	0.47551	625	2	-0.077173
PAK2	4	0.47648	626	2	-0.29249
SETD7	4	0.47667	627	2	-0.14027
FOXA1	4	0.47737	628	2	-0.22866
H2AFJ	4	0.47746	629	1	0.17372
SAFB	4	0.47771	630	2	0.13902
PHF14	4	0.47946	631	2	-0.17467
GFI1B	4	0.4805	632	2	-0.28926
RAD54L	4	0.48231	633	1	0.27847
HMG20B	4	0.48329	634	2	-0.30887
H2AFY	4	0.48399	635	2	-0.53724
PADI2	4	0.48569	636	2	0.10646
PER1	4	0.48642	637	2	-0.30867
AHCTF1	4	0.48762	638	1	-0.012857
CDK17	4	0.48782	639	2	-0.30866
OR6C2	4	0.4881	640	1	0.23646
OR2J2	4	0.48816	641	2	-0.32141
ARID3B	4	0.48851	642	2	-0.22919
HDAC1	4	0.48955	643	2	-0.32493
CHD1L	4	0.4899	644	2	-0.34056
Control_48	4	0.4906	645	2	-0.48727
DPF3	4	0.49129	646	2	-0.27447
TLE2	4	0.49193	647	1	-0.10314
USP16	4	0.49268	648	2	-0.033038
OR5F1	4	0.49372	649	2	-0.33495
HMGN4	4	0.49511	650	2	0.0075921
PARP12	4	0.49546	651	2	-0.3033
HIST1H1C	4	0.4965	652	2	-0.43131
DEK	4	0.49668	653	1	-0.046078
HDAC3	4	0.49952	654	2	-0.2825
TERF2IP	4	0.50238	655	2	-0.35758
UBE2B	4	0.50281	656	1	0.089223
SMARCB1	4	0.50308	657	2	-0.028549
Control_24	4	0.50481	658	2	-0.26982
KAT2A	4	0.50563	659	1	-0.21102
CYP2C19	4	0.50584	660	2	-0.10231
HIST1H4E	4	0.50703	661	1	-0.07963
CYP3A7	4	0.50757	662	2	0.04537
DDX50	4	0.50826	663	2	-0.29707
NAP1L4	4	0.50843	664	2	-0.28645
SMEK1	4	0.50936	665	2	-0.20255
VPS8	4	0.50998	666	2	-0.37105
SUV420H2	4	0.51067	667	2	-0.3345
CECR2	4	0.51214	668	1	0.46827
OR7C2	4	0.51353	669	1	0.38544
CXXC1	4	0.5155	670	2	0.09989
BAZ1A	4	0.51675	671	1	0.23345
MUM1	4	0.51721	672	1	0.17064
WASL	4	0.51756	673	2	-0.29041
HIST1H4G	4	0.51825	674	2	-0.44577
HIST1H2AD	4	0.51962	675	2	-0.033687
TONSL	4	0.52133	676	2	-0.31831
SERPIND1	4	0.52543	677	1	-0.17377
PCGF6	4	0.52724	678	1	0.059354
MYB	4	0.52769	679	1	0.19059
CBX6	4	0.52887	680	2	-0.30379
SIRT2	4	0.52956	681	2	-0.27046
RBBP6	4	0.5299	682	2	-0.0096597
TDRD9	4	0.53058	683	2	-0.094769
ARID1B	4	0.53129	684	1	0.77707
EYA4	4	0.53219	685	1	0.098975
RFX5	4	0.53229	686	2	-0.13367
STAG1	4	0.53263	687	2	-0.095748
ZBTB2	4	0.53399	688	2	-0.28312
HIST1H2BO	4	0.53532	689	2	-0.25193
HIST1H3D	4	0.53577	690	1	0.36124
FOXP4	4	0.53672	691	2	-0.37689
JADE3	4	0.53774	692	2	-0.25986
EID2	4	0.53842	693	2	-0.41946
Control_8	4	0.53933	694	2	0.059478
HIST1H3C	4	0.53978	695	2	-0.47099
PPARGC1A	4	0.5408	696	2	0.20326
GLYAT	4	0.54198	697	1	0.3585
DNAJC1	4	0.54284	698	2	0.019715
NAP1L5	4	0.54726	699	1	0.62386
SAP25	4	0.54826	700	2	-0.30646
MAPKAPK3	4	0.55031	701	1	-0.24401
H1FX	4	0.55063	702	2	-0.14022
OR1A1	4	0.55118	703	1	0.39941
Control_44	4	0.55164	704	2	0.070226
RNF168	4	0.55335	705	2	-0.23237
HMGN5	4	0.55465	706	2	-0.28992
OR2B2	4	0.55569	707	2	0.48413
G2E3	4	0.55595	708	1	0.084662
Control_2	4	0.5581	709	2	-0.18419
HIST1H1D	4	0.55905	710	2	-0.43513
TADA3	4	0.55939	711	2	-0.18134
E2F6	4	0.5604	712	2	-0.34229
FAM175B	4	0.56073	713	2	-0.1839
SFMBT1	4	0.56238	714	1	-0.080233
ZKSCAN2	4	0.56275	715	2	-0.16588
BAZ2A	4	0.56281	716	1	0.29693
OR7A17	4	0.56324	717	1	0.42015
WFDC5	4	0.56342	718	2	-0.058968
HDAC11	4	0.56409	719	2	0.15735
EYA1	4	0.56476	720	2	-0.11239
PPP2R5E	4	0.56509	721	2	-0.35117
PPM1G	4	0.56579	722	2	0.30871
POLR3D	4	0.56643	723	2	-0.31439
STK4	4	0.56677	724	2	-0.091096
TRIM33	4	0.56706	725	2	-0.36201
H2AFB1	4	0.56743	726	2	-0.23276
PLAC1	4	0.5679	727	1	-0.11926
TCEAL1	4	0.56844	728	2	0.33165
KDM4B	4	0.56875	729	1	0.032922
TARBP1	4	0.57011	730	2	-0.33095
SIRT6	4	0.57295	731	2	-0.27918
OR1D5	4	0.57311	732	2	-0.34097
AURKC	4	0.57477	733	2	-0.17202
BRDT	4	0.57546	734	1	0.28175
SHPRH	4	0.5761	735	2	-0.32495
HIST1H2AJ	4	0.57629	736	2	-0.049487
PPP2R5D	4	0.57713	737	2	-0.29216
GTF3C2	4	0.57743	738	2	-0.39116
SCMH1	4	0.58003	739	1	0.12639
ZNF217	4	0.58008	740	2	-0.32673
SND1	4	0.58372	741	2	-0.16966
BAP1	4	0.58471	742	2	-0.2897
ZMYM3	4	0.58538	743	2	-0.099216
AKAP1	4	0.58603	744	2	0.15075
TCEAL8	4	0.5862	745	1	-0.14734
SAP130	4	0.58669	746	2	-0.29311
HIST1H4A	4	0.58768	747	2	-0.3079
GADD45B	4	0.58801	748	2	-0.29414
MAZ	4	0.58867	749	2	0.090811
NBN	4	0.589	750	2	-0.26191
NDUFB10	4	0.58999	751	2	-0.20881
TAF9	4	0.59068	752	1	0.36357
HIST1H4H	4	0.59163	753	2	-0.13499
BRD2	4	0.59271	754	1	-0.015129
ZNF598	4	0.59327	755	2	-0.23756
DPF2	4	0.59352	756	1	-0.081186
HMGN2	4	0.5936	757	2	0.22638
EEF1A2	4	0.59393	758	2	-0.18169
MTA3	4	0.59458	759	2	-0.36725
SETBP1	4	0.59491	760	2	0.11828
ZSWIM4	4	0.59524	761	2	-0.24632
ING1	4	0.59818	762	2	-0.10389
NAA60	4	0.59916	763	2	-0.05816
CACNA1A	4	0.59949	764	2	0.26134
STAG3	4	0.60034	765	2	-0.28986
GFI1	4	0.60047	766	2	-0.20246
KDM2B	4	0.60312	767	1	1.4237
OR2G3	4	0.60373	768	2	-0.07359
PRDM16	4	0.60391	769	1	0.42544
RBP1	4	0.60503	770	2	-0.17377
SAP30L	4	0.60568	771	2	0.031451
PADI3	4	0.60628	772	1	0.38052
PPP2R5B	4	0.6073	773	2	0.16895
PCGF2	4	0.60825	774	1	-0.024137
ZNF584	4	0.60864	775	1	0.41264
Control_18	4	0.60943	776	1	0.18145
HIRIP3	4	0.60957	777	2	-0.056349
APOBEC3C	4	0.61021	778	1	-0.13266
BRMS1L	4	0.61138	779	1	-0.182
ZNF648	4	0.61216	780	2	-0.27582
HMG20A	4	0.61372	781	2	-0.15953
OR2C1	4	0.61409	782	2	-0.097986
OR1L4	4	0.61441	783	2	-0.1285
CUL5	4	0.61474	784	2	-0.21638
PARP4	4	0.61506	785	2	0.20017
OR5I1	4	0.61538	786	2	0.13583
ACTA2	4	0.61602	787	2	0.056311
SAP30	4	0.61635	788	2	0.12375
MAU2	4	0.61682	789	2	0.5848
PHF21B	4	0.61699	790	2	-0.091005
PHF11	4	0.61759	791	1	0.73683
PRDM4	4	0.61875	792	1	0.19691
ZNF195	4	0.62143	793	1	0.25823
HIST1H4I	4	0.62436	794	2	-0.18589
MTA2	4	0.62486	795	1	0.08724
SPOP	4	0.62562	796	1	0.1065
PWWP2B	4	0.62755	797	2	-0.18562
KMT2E	4	0.6279	798	1	0.37629
CUL3	4	0.62946	799	2	-0.086012
PSIP1	4	0.62978	800	1	0.37078
CORO2A	4	0.63241	801	1	0.065021
CBX8	4	0.63353	802	1	-0.00031912
HIST1H2BH	4	0.6339	803	2	-0.21661
TLE1	4	0.63421	804	2	-0.13531
ZRANB3	4	0.63548	805	2	-0.20172
AEBP2	4	0.63706	806	2	-0.22838
CHRAC1	4	0.63832	807	2	0.021947
HIST1H3A	4	0.63895	808	2	-0.099022
PRDM5	4	0.6391	809	1	0.51458
OR2J3	4	0.63926	810	2	-0.13643
ST18	4	0.64058	811	1	0.15756
IKZF1	4	0.64205	812	1	0.023808
INO80D	4	0.64209	813	2	-0.2813
SIRT1	4	0.64272	814	2	-0.19581
HORMAD1	4	0.64397	815	2	0.50049
OR5B2	4	0.6457	816	1	0.68776
OR2T3	4	0.64585	817	2	-0.060544
CHD9	4	0.64643	818	1	0.16128
SMC1B	4	0.64741	819	2	-0.14262
PKN1	4	0.64835	820	2	-0.037854
DGKG	4	0.64928	821	2	-0.013924
CRB2	4	0.65041	822	1	-0.060856
EPC2	4	0.65365	823	1	-0.0144
NEK9	4	0.65579	824	1	0.33391
SMARCAL1	4	0.65615	825	1	0.23813
EPC1	4	0.6565	826	1	0.016558
OR2V2	4	0.65757	827	1	0.24208
Control_22	4	0.65828	828	1	0.42829
SPI1	4	0.65899	829	1	0.079763
ALKBH1	4	0.65969	830	1	-0.10626
Control_4	4	0.66005	831	1	0.25964
KDM4E	4	0.66075	832	1	0.64802
MLH1	4	0.6674	833	1	0.049689
HIST1H2AK	4	0.67017	834	1	0.042637
USP17L2	4	0.67052	835	1	0.16202
ZHX1	4	0.67498	836	1	0.18479
CYP2B6	4	0.676	837	1	0.22163
PPP2R1B	4	0.68007	838	1	-0.2338
CHD5	4	0.68376	839	1	0.55081
TDRD6	4	0.6851	840	1	-0.062622
UBE2H	4	0.68576	841	1	0.20693
PARP3	4	0.68941	842	1	0.067604
NAA40	4	0.68974	843	1	0.14624
TTF2	4	0.69138	844	1	-0.093462
TET1	4	0.69204	845	1	0.3257
ZNF541	4	0.69237	846	1	0.34344
BABAM1	4	0.69302	847	1	-0.18195
ZBTB7C	4	0.69433	848	1	0.042896
ERCC6	4	0.69498	849	1	0.84283
MTF2	4	0.69595	850	1	0.40642
APOBEC3D	4	0.69822	851	1	-0.10792
KEAP1	4	0.69951	852	1	-0.039659
RB1	4	0.70015	853	1	0.69174
APP	4	0.70176	854	1	0.58636
Control_3	4	0.70272	855	1	0.33446
CHD1	4	0.70304	856	1	0.2875
OR2M2	4	0.70621	857	1	0.43791
SMARCD2	4	0.70936	858	1	0.59502
FOXP1	4	0.70968	859	1	-0.048982
HIST3H3	4	0.7159	860	1	0.93728
OR2W1	4	0.71713	861	1	0.30095
PRKAB1	4	0.72202	862	1	-0.43621
UHRF2	4	0.72233	863	1	-0.057654
Control_36	4	0.72293	864	1	0.54014
OR6C1	4	0.72323	865	1	0.11846
SENP3	4	0.72505	866	1	0.10378
HIF1AN	4	0.72535	867	1	0.19139
OR3A2	4	0.72655	868	1	0.49183
SUV39H2	4	0.72894	869	1	0.87893
PPP2R5A	4	0.72924	870	1	0.11995
SMEK2	4	0.72983	871	1	0.22403
RERE	4	0.73191	872	1	-0.012723
NCOR2	4	0.7325	873	1	0.052422
UBE2E1	4	0.73367	874	1	0.17232
RARA	4	0.73748	875	1	-0.18991
EZH2	4	0.73922	876	1	0.42318
ZNF524	4	0.73979	877	1	0.088396
OR4K1	4	0.7421	878	1	0.27468
PHC2	4	0.74267	879	1	0.46376
ZBTB16	4	0.74296	880	1	0.057225
CDY1	4	0.74496	881	1	0.57806
UBR7	4	0.74609	882	1	0.28209
MBD3L1	4	0.74638	883	1	0.20697
HIST1H2AB	4	0.74751	884	1	0.13952
HIST1H2BG	4	0.74779	885	1	0.81025
Control_32	4	0.74864	886	1	0.51674
JDP2	4	0.74892	887	1	0.27492
OR1F1	4	0.7506	888	1	-0.1695
GATA1	4	0.75088	889	1	0.20273
PHF6	4	0.75116	890	1	1.2634
Control_25	4	0.75505	891	1	0.037653
UBE2T	4	0.75588	892	1	-0.10078
HLCS	4	0.75725	893	1	0.16675
CTCFL	4	0.75752	894	1	0.3793
USP49	4	0.75971	895	1	0.068059
HIST1H1A	4	0.7608	896	1	0.20457
RAD54L2	4	0.76107	897	1	0.40396
SIRT3	4	0.76215	898	1	-0.16735
NSD1	4	0.76323	899	1	-0.0037174
MYT1L	4	0.7643	900	1	-0.084458
ARID5A	4	0.76777	901	1	0.64769
ATE1	4	0.76857	902	1	0.86224
MEA1	4	0.76989	903	1	-0.19938
ASXL2	4	0.77094	904	1	0.76137
KDM3B	4	0.77407	905	1	0.4258
RAI1	4	0.77433	906	1	0.31479
PARP1	4	0.77692	907	1	-0.13886
NAP1L1	4	0.77769	908	1	0.23698
SCML2	4	0.77846	909	1	0.40969
L3MBTL2	4	0.77923	910	1	0.63722
SNAI2	4	0.78101	911	1	0.063586
UTY	4	0.78202	912	1	0.7187
PHC1	4	0.78303	913	1	0.59973
FBXL19	4	0.78404	914	1	0.41078
OR10H4	4	0.78629	915	1	0.61362
SP100	4	0.78679	916	1	0.88621
KDM4C	4	0.78704	917	1	0.97758
PYROXD2	4	0.78753	918	1	0.36108
ZNF546	4	0.78902	919	1	0.17596
HDAC4	4	0.78927	920	1	0.24549
TBL1X	4	0.79416	921	1	-0.028115
SH3TC2	4	0.79464	922	1	-0.12285
OR10C1	4	0.79705	923	1	0.51413
FAM175A	4	0.79729	924	1	0.36926
MAOA	4	0.79825	925	1	0.55441
OR5C1	4	0.79848	926	1	0.26585
Control_12	4	0.79991	927	1	0.1874
GATA5	4	0.80133	928	1	0.68439
IKZF3	4	0.80227	929	1	0.55529
TRIM27	4	0.81106	930	1	0.29507
FOXP2	4	0.81151	931	1	-0.17891
HIST1H4L	4	0.81197	932	1	0.061717
PIN1	4	0.81332	933	1	0.38475
KDM4A	4	0.81601	934	1	-0.11472
PPP4R2	4	0.81623	935	1	0.28552
POGZ	4	0.81734	936	1	-0.077612
SCML4	4	0.81778	937	1	0.8373
ETV6	4	0.81867	938	1	0.76437
PHF20L1	4	0.82064	939	1	1.0775
SATB1	4	0.82108	940	1	-0.13741
SETD5	4	0.82368	941	1	0.16729
HIST1H2BB	4	0.82583	942	1	0.46877
SETMAR	4	0.82817	943	1	0.14696
SIRT4	4	0.82859	944	1	-0.038555
TET3	4	0.82902	945	1	0.4857
THUMPD2	4	0.83007	946	1	0.001827
OFD1	4	0.83091	947	1	0.037786
Control_45	4	0.83153	948	1	0.069157
ASXL3	4	0.83216	949	1	0.20727
ARID2	4	0.83257	950	1	0.14282
ERN1	4	0.83361	951	1	0.071643
PHF10	4	0.83546	952	1	0.16904
MBTD1	4	0.83607	953	1	0.3532
Control_33	4	0.83648	954	1	0.30578
NCOR1	4	0.83709	955	1	0.32141
GATA4	4	0.8373	956	1	-0.17221
ZNF687	4	0.8377	957	1	0.56939
EYA3	4	0.83932	958	1	0.48118
OR11A1	4	0.83952	959	1	0.12206
APBB1	4	0.84012	960	1	0.82418
MLLT1	4	0.84052	961	1	0.21785
TCF19	4	0.84172	962	1	0.29842
Control_7	4	0.84232	963	1	-0.16587
RNF2	4	0.84508	964	1	0.97968
ART3	4	0.84566	965	1	0.076478
MOV10	4	0.84664	966	1	0.02491
DPPA3	4	0.84683	967	1	0.079225
ATF7IP2	4	0.84761	968	1	0.58572
Control_17	4	0.84876	969	1	0.03347
Control_9	4	0.84991	970	1	0.74388
APOBEC3G	4	0.85087	971	1	0.1548
SMARCA2	4	0.85314	972	1	-0.16213
IQGAP2	4	0.85613	973	1	0.6195
H1FOO	4	0.85907	974	1	0.051396
MAOB	4	0.85998	975	1	0.26763
HDAC9	4	0.86214	976	1	0.37252
BRD1	4	0.86232	977	1	0.82665
RYBP	4	0.8625	978	1	0.28196
RING1	4	0.86357	979	1	0.46098
MSL2	4	0.86428	980	1	0.13129
ZCWPW1	4	0.86446	981	1	0.074781
OR52A1	4	0.86464	982	1	0.97025
PDP1	4	0.86622	983	1	0.22528
CDK5	4	0.86727	984	1	-0.02335
ARID4B	4	0.86797	985	1	-0.16945
EYA2	4	0.86849	986	1	0.061951
REST	4	0.86901	987	1	-0.25693
ING4	4	0.86918	988	1	-0.028552
TAF9B	4	0.87004	989	1	0.28874
Control_6	4	0.87107	990	1	0.19632
SMOX	4	0.87209	991	1	0.18738
ATXN7	4	0.87344	992	1	0.53378
H1FNT	4	0.87394	993	1	0.037785
USP44	4	0.87545	994	1	-0.22136
A1CF	4	0.87594	995	1	-0.090523
SMARCA1	4	0.87694	996	1	0.60979
CUL4B	4	0.87727	997	1	-0.043087
MYBL1	4	0.87809	998	1	-0.099309
HIST1H2AA	4	0.87841	999	1	0.35422
NMT2	4	0.87874	1000	1	0.56449
TRIM24	4	0.87906	1001	1	0.22372
APOBEC3H	4	0.87971	1002	1	0.49657
Control_19	4	0.88196	1003	1	0.21305
MLLT3	4	0.88228	1004	1	0.47031
KLK5	4	0.88324	1005	1	1.2191
OR5AC2	4	0.88371	1006	1	0.18553
NCOA6	4	0.88481	1007	1	0.10765
SIN3B	4	0.88575	1008	1	-0.1194
OR2H2	4	0.88637	1009	1	0.34757
OR2F2	4	0.88822	1010	1	0.14782
USP15	4	0.88929	1011	1	0.056245
BRPF3	4	0.89126	1012	1	0.48893
Control_31	4	0.89171	1013	1	0.69617
ITGB3BP	4	0.89201	1014	1	-0.03553
ATF2	4	0.89246	1015	1	0.58257
DTX2	4	0.89275	1016	1	0.90511
OR9G1	4	0.89349	1017	1	0.37311
BRD7	4	0.89379	1018	1	0.34797
CENPB	4	0.89408	1019	1	0.26513
INO80B	4	0.89569	1020	1	0.22679
PRKCD	4	0.89584	1021	1	0.52922
EXOSC1	4	0.89599	1022	1	0.057956
DNMT3L	4	0.89613	1023	1	0.25523
CYP11A1	4	0.89685	1024	1	0.028378
H2BFWT	4	0.89985	1025	1	0.6316
Control_49	4	0.90027	1026	1	0.2876
GATA6	4	0.90154	1027	1	0.4542
UBN1	4	0.90237	1028	1	-0.0058985
RBBP7	4	0.9032	1029	1	0.42775
AVEN	4	0.90361	1030	1	0.2208
HDAC7	4	0.90484	1031	1	-0.17243
SETDB2	4	0.90552	1032	1	-0.17696
SMYD4	4	0.90565	1033	1	0.095899
SMYD3	4	0.90579	1034	1	0.767
Control_35	4	0.90592	1035	1	0.75706
OR1E2	4	0.90606	1036	1	0.75881
PNMAL1	4	0.90646	1037	1	0.30596
MYO1C	4	0.90659	1038	1	-0.075156
REXO1	4	0.90753	1039	1	0.11926
AEBP1	4	0.90806	1040	1	-0.16354
SMARCC1	4	0.90819	1041	1	0.34839
JMJD7	4	0.90832	1042	1	0.22936
TCF20	4	0.90859	1043	1	0.1076
DND1	4	0.90898	1044	1	0.53143
ART1	4	0.90924	1045	1	0.33083
OR1K1	4	0.90937	1046	1	-0.092984
MBD1	4	0.90951	1047	1	0.56269
PRSS23	4	0.90964	1048	1	0.53059
OR13D1	4	0.91029	1049	1	-0.018994
RAD51AP1	4	0.91119	1050	1	0.16535
TNNT1	4	0.91197	1051	1	-0.090288
CENPI	4	0.91261	1052	1	0.010927
KDM5D	4	0.91311	1053	1	0.88402
USP22	4	0.91337	1054	1	0.56428
SMARCC2	4	0.91349	1055	1	0.16201
APOBEC3B	4	0.914	1056	1	-0.078205
RCOR2	4	0.91425	1057	1	-0.18664
NOTCH2	4	0.91488	1058	1	0.20516
PARP10	4	0.91525	1059	1	-0.061625
MINA	4	0.91538	1060	1	0.22765
CHUK	4	0.9155	1061	1	0.17204
PCGF5	4	0.916	1062	1	0.37243
Control_28	4	0.91649	1063	1	0.16722
KDM3A	4	0.91686	1064	1	0.62477
OR51G1	4	0.91698	1065	1	0.05709
SCG2	4	0.91735	1066	1	0.27404
KDM6B	4	0.91747	1067	1	-0.12285
EZH1	4	0.91784	1068	1	0.58467
ENC1	4	0.91796	1069	1	0.5306
PCYOX1	4	0.9182	1070	1	0.11884
HIST1H4F	4	0.91917	1071	1	0.18639
OR1E1	4	0.92048	1072	1	-0.054428
SMYD5	4	0.92096	1073	1	0.73314
PARP8	4	0.92107	1074	1	-0.00098815
KDM5C	4	0.92119	1075	1	0.071787
PRDM6	4	0.92225	1076	1	0.048439
ACTL6B	4	0.92236	1077	1	0.62383
PRMT2	4	0.92295	1078	1	-0.08653
ATF7IP	4	0.92329	1079	1	0.092575
ING2	4	0.92364	1080	1	0.14716
CBX7	4	0.92387	1081	1	0.21342
NCOA1	4	0.92421	1082	0	0.11031
MSL3	4	0.92479	1083	0	0.2208
Control_27	4	0.9249	1084	0	0.35441
CEBPB	4	0.92535	1085	0	0.41888
Control_26	4	0.92603	1086	0	0.17921
RPS6KA5	4	0.92626	1087	0	0.060931
Control_41	4	0.92648	1088	0	0.38605
KDM5B	4	0.92715	1089	0	0.24096
PRR14	4	0.9277	1090	0	1.0937
ESCO1	4	0.92792	1091	0	0.28826
SPEN	4	0.92836	1092	0	0.24766
KDM6A	4	0.92978	1093	0	0.0087268
H2BFM	4	0.93086	1094	0	0.51097
AIRE	4	0.93107	1095	0	0.70928
HIST1H1E	4	0.93234	1096	0	-0.1753
ZNF532	4	0.93391	1097	0	-0.014909
NAGS	4	0.93401	1098	0	-0.064277
Control_47	4	0.93411	1099	0	0.039936
OR1D2	4	0.93422	1100	0	0.15473
HMGN3	4	0.93452	1101	0	0.31823
APOBEC2	4	0.93524	1102	0	0.81258
PARP11	4	0.93534	1103	0	0.42025
USP11	4	0.93544	1104	0	0.53022
PRDM11	4	0.93595	1105	0	0.32362
PADI4	4	0.93605	1106	0	1.0031
MYO1F	4	0.93655	1107	0	0.30267
OR7C1	4	0.93685	1108	0	0.69548
PLEKHA4	4	0.93785	1109	0	0.16738
OR5B3	4	0.93844	1110	0	0.27404
JAK2	4	0.93902	1111	0	0.58179
OR6B1	4	0.93922	1112	0	0.31668
TRERF1	4	0.93931	1113	0	-0.047239
ACTR3B	4	0.93941	1114	0	0.31157
SATL1	4	0.93951	1115	0	-0.090592
NAP1L3	4	0.94095	1116	0	0.50319
KDM1B	4	0.94132	1117	0	0.59257
NFX1	4	0.9418	1118	0	0.45006
OR10H3	4	0.94282	1119	0	0.21374
OR12D3	4	0.9431	1120	0	0.3984
PARP16	4	0.94319	1121	0	0.48638
CHD3	4	0.94338	1122	0	0.34899
OR1M1	4	0.9442	1123	0	0.60473
BRD3	4	0.94475	1124	0	0.68773
CUL4A	4	0.94502	1125	0	0.27887
Control_38	4	0.94538	1126	0	0.55424
PRDM1	4	0.94582	1127	0	0.87968
Control_20	4	0.94671	1128	0	0.29252
ZNF592	4	0.94853	1129	0	0.43229
AICDA	4	0.94964	1130	0	0.63743
Control_1	4	0.95022	1131	0	0.64411
SP140	4	0.95056	1132	0	0.2508
SP110	4	0.95072	1133	0	0.22249
OR52K1	4	0.95171	1134	0	0.72893
CDYL2	4	0.95187	1135	0	0.67435
DTX3L	4	0.95195	1136	0	0.077882
PHF13	4	0.95204	1137	0	0.25315
SAT1	4	0.9526	1138	0	0.037886
TFPT	4	0.95316	1139	0	0.24202
Control_15	4	0.95364	1140	0	0.25763
DEF8	4	0.95559	1141	0	0.78143
PRM1	4	0.95567	1142	0	0.37421
PARP9	4	0.95688	1143	0	0.17842
ZNF516	4	0.95785	1144	0	0.40896
L3MBTL4	4	0.95799	1145	0	0.45108
CHAT	4	0.95843	1146	0	0.073347
MBD4	4	0.95873	1147	0	0.38938
OR6C3	4	0.95909	1148	0	0.7554
OR51A4	4	0.95945	1149	0	0.16484
NEK6	4	0.96023	1150	0	0.18231
FBRSL1	4	0.96183	1151	0	0.72317
NPM2	4	0.96237	1152	0	0.56029
PRDM12	4	0.96338	1153	0	0.37911
FOXO1	4	0.96378	1154	0	0.1566
MECP2	4	0.9645	1155	0	0.58018
INO80C	4	0.96495	1156	0	0.91391
Control_11	4	0.96501	1157	0	0.53284
OR12D2	4	0.96527	1158	0	0.85478
WHSC1	4	0.96533	1159	0	0.30362
Control_10	4	0.96546	1160	0	0.37304
HIST1H4D	4	0.96603	1161	0	0.037253
BMI1	4	0.96733	1162	0	0.53604
OR8J1	4	0.96745	1163	0	0.49903
Control_21	4	0.96757	1164	0	0.21366
CBX5	4	0.96817	1165	0	0.30309
OR1N2	4	0.96865	1166	0	0.70702
GSE1	4	0.96871	1167	0	0.58572
OTC	4	0.96923	1168	0	0.5037
OR8B3	4	0.96952	1169	0	0.35912
OR3A3	4	0.96981	1170	0	0.50691
HCFC2	4	0.96998	1171	0	0.17122
DACT3	4	0.97021	1172	0	0.96954
IL4I1	4	0.97094	1173	0	0.68165
PHC3	4	0.97139	1174	0	0.866
STK31	4	0.97144	1175	0	0.33936
L3MBTL3	4	0.97161	1176	0	0.24048
USP12	4	0.97231	1177	0	0.49697
OR7G1	4	0.97269	1178	0	0.3972
ARID4A	4	0.97322	1179	0	0.34053
YAF2	4	0.97327	1180	0	0.62186
KMT2C	4	0.97348	1181	0	0.67324
ZNF653	4	0.9743	1182	0	0.66106
OR2S2	4	0.97441	1183	0	0.46859
UBE2D1	4	0.97476	1184	0	0.54643
PARP14	4	0.97481	1185	0	1.0998
DNMT3B	4	0.9756	1186	0	0.3758
SFMBT2	4	0.97614	1187	0	0.42541
RCOR1	4	0.97633	1188	0	0.27711
FICD	4	0.97652	1189	0	0.38137
Control_30	4	0.9768	1190	0	0.28988
PYGO1	4	0.97727	1191	0	0.3544
JMJD1C	4	0.97732	1192	0	0.64252
BRWD1	4	0.97746	1193	0	0.65315
Control_43	4	0.97755	1194	0	0.60244
TET2	4	0.97791	1195	0	0.30001
RSF1	4	0.97827	1196	0	0.39184
NPTXR	4	0.97907	1197	0	0.30267
RLIM	4	0.97942	1198	0	0.25515
NAT8L	4	0.97989	1199	0	0.61893
PRDM9	4	0.98001	1200	0	0.46134
SLC26A3	4	0.98006	1201	0	1.2698
Control_40	4	0.98035	1202	0	0.41883
TNP2	4	0.98129	1203	0	0.37476
ARID1A	4	0.98212	1204	0	0.47592
OR2B3	4	0.98223	1205	0	0.30567
NPFFR2	4	0.98262	1206	0	0.61531
TCEA1	4	0.98329	1207	0	0.48248
PCGF1	4	0.98398	1208	0	1.6225
RCOR3	4	0.98472	1209	0	0.73018
RBMXL2	4	0.98489	1210	0	0.9869
BRWD3	4	0.98502	1211	0	0.64019
SS18	4	0.98553	1212	0	0.68691
TP53	4	0.98569	1213	0	0.81824
PHF1	4	0.98598	1214	0	0.67793
ART4	4	0.98656	1215	0	0.70202
PRDM7	4	0.98714	1216	0	0.53249
OR8B2	4	0.98794	1217	0	0.60407
AKNA	4	0.98811	1218	0	0.35992
OR2D2	4	0.98842	1219	0	0.37723
FOXP3	4	0.98937	1220	0	0.40734
CDY2B	4	0.99031	1221	0	0.41363
WHSC1L1	4	0.99063	1222	0	0.44749
OR1A2	4	0.99119	1223	0	0.38048
HSPA1B	4	0.99139	1224	0	0.53179
HLTF	4	0.99172	1225	0	0.34384
FBRS	4	0.99244	1226	0	0.99448
TAF1L	4	0.99256	1227	0	0.71471
PRM3	4	0.99274	1228	0	0.631
Control_34	4	0.99293	1229	0	0.50941
L3MBTL1	4	0.99297	1230	0	0.85897
ZBTB33	4	0.99335	1231	0	0.80159
PHF2	4	0.99353	1232	0	0.56236
OR5V1	4	0.99378	1233	0	0.43282
SETD4	4	0.99385	1234	0	0.92859
OR10H2	4	0.99422	1235	0	0.82219
FAM171B	4	0.99452	1236	0	0.62186
Control_13	4	0.99457	1237	0	0.50394
DNMT3A	4	0.99461	1238	0	0.61434
PRMT7	4	0.99483	1239	0	0.45701
BCOR	4	0.99504	1240	0	1.4762
JMJD4	4	0.99506	1241	0	0.55623
Control_37	4	0.99529	1242	0	1.0083
PRDM13	4	0.99566	1243	0	0.59726
Control_23	4	0.99587	1244	0	0.60473
PHF19	4	0.99604	1245	0	0.83398
TLE4	4	0.99652	1246	0	0.63102
JARID2	4	0.99726	1247	0	0.60959
KATNA1	4	0.99788	1248	0	0.75227
CTBP1	4	0.99794	1249	0	1.2816
BAHD1	4	0.99802	1250	0	0.99942
CDY1B	4	0.9981	1251	0	0.89137
Control_42	4	0.99826	1252	0	1.0771
CAND1	4	0.99838	1253	0	0.95146
HSPA1A	4	0.99856	1254	0	0.91248
RIMS1	4	0.99889	1255	0	0.87547
KAT7	4	0.99913	1256	0	1.0462
SLC2A5	4	0.99928	1257	0	0.86323
HDAC5	4	0.99949	1258	0	0.78789
OR4K14	4	0.99992	1259	0	1.0616
BCORL1	4	0.99997	1260	0	1.6131
PHIP	4	0.99998	1261	0	1.5439

## Sheet: GU-pBT-19 Replicate 1
id	num	neg|score	neg|rank	neg|goodsgrna	neg|lfc
RPS3A	4	4.7556e-06	1	4	-2.4572
RAD51	4	6.5115e-06	2	4	-3.2466
RUVBL1	4	6.9038e-06	3	4	-3.0991
PCNA	4	7.6825e-06	4	4	-2.745
SF3B1	4	9.0812e-06	5	4	-3.2935
RPL18	4	1.3272e-05	6	4	-3.1553
SRSF1	4	1.4745e-05	7	4	-2.7641
RPL35A	4	2.2806e-05	8	4	-3.0507
CDK1	4	4.602e-05	9	3	-2.5631
INO80	4	4.9266e-05	10	4	-2.4512
RPS27A	4	6.3418e-05	11	4	-2.8465
ALG13	4	0.00015331	12	4	-2.5709
RPL12	4	0.00015598	13	4	-3.0798
DR1	4	0.00023321	14	4	-2.4962
RPL14	4	0.00024706	15	4	-3.4865
TERF2	4	0.00026243	16	4	-2.917
RPS13	4	0.00028579	17	4	-2.3219
RPL4	4	0.00032849	18	4	-2.9727
NCAPG	4	0.00034111	19	3	-2.2337
RPS26	4	0.00039653	20	4	-2.2291
ACTR8	4	0.00044755	21	4	-1.4146
SUPT6H	4	0.0004984	22	4	-1.8427
RPL36	4	0.00052815	23	4	-1.8409
EXOSC2	4	0.00055633	24	4	-1.879
EED	4	0.00057377	25	4	-1.8177
CHD4	4	0.00062228	26	4	-1.9892
ENY2	4	0.00080899	27	4	-1.9561
HDAC3	4	0.00089052	28	3	-2.4278
VPS72	4	0.00089189	29	4	-2.0941
SRSF7	4	0.0010303	30	4	-2.1239
TAF10	4	0.0011052	31	4	-1.4092
DNMT1	4	0.0011388	32	3	-2.0919
HIST2H2BE	4	0.0011488	33	4	-2.1679
RPL10	4	0.0011491	34	4	-1.436
SFPQ	4	0.0012941	35	4	-1.2991
BARD1	4	0.0013325	36	4	-1.5686
RMI1	4	0.0013829	37	4	-1.9031
HIST1H2AI	4	0.0013942	38	4	-2.2599
RPL5	4	0.0015107	39	4	-1.8777
KANSL1	4	0.0015369	40	4	-1.7607
CENPM	4	0.00169	41	4	-1.9488
HIST2H2AA4	4	0.0017033	42	4	-1.579
NPM1	4	0.0017233	43	4	-1.9022
MCRS1	4	0.0017625	44	3	-2.1619
RPL19	4	0.0017914	45	4	-1.4217
MEAF6	4	0.0018615	46	4	-1.6104
HUWE1	4	0.0019704	47	4	-1.496
RPL7A	4	0.0019815	48	4	-0.57192
HIST1H2BI	4	0.0020533	49	4	-1.5073
RPL10A	4	0.0021413	50	4	-2.3881
CENPW	4	0.0021739	51	3	-2.2274
RPS9	4	0.0023201	52	3	-2.4121
DDB1	4	0.0024092	53	4	-2.1258
TAF2	4	0.0024372	54	4	-1.385
FBL	4	0.0024582	55	3	-2.2488
INTS12	4	0.0025254	56	4	-1.5347
NCAPG2	4	0.0027658	57	4	-1.6242
HIST2H3A	4	0.002814	58	4	-1.6678
CLNS1A	4	0.0028191	59	3	-1.9474
KANSL3	4	0.0030027	60	4	-1.121
RPS3	4	0.0030211	61	4	-2.0084
CUL3	4	0.0030539	62	4	-1.2351
CENPO	4	0.0033528	63	4	-1.565
HIST1H2BN	4	0.0037907	64	3	-2.4172
RPL9	4	0.0040158	65	4	-1.6456
TAF5	4	0.0043554	66	2	-0.40653
SRSF3	4	0.0046122	67	4	-2.0299
RPS8	4	0.0046768	68	3	-2.0366
OR2T3	4	0.0047727	69	4	-1.6614
HIST2H3C	4	0.0050865	70	4	-2.1987
HIST1H3E	4	0.0055346	71	4	-1.0235
CDC73	4	0.0056116	72	4	-1.972
ACTL6A	4	0.0056645	73	4	-1.7691
HINFP	4	0.0056973	74	4	-1.2001
SETD1A	4	0.0058133	75	4	-1.7695
RPL6	4	0.0060912	76	4	-2.004
EXOSC7	4	0.006256	77	3	-1.8757
EP400	4	0.0065756	78	3	-1.7811
HIST1H2BD	4	0.006725	79	3	-1.5235
TAF12	4	0.0068268	80	3	-1.651
NCAPH	4	0.0069772	81	4	-1.7575
HMGA1	4	0.0072456	82	3	-1.6312
TRRAP	4	0.007564	83	4	-1.4746
UHRF1	4	0.0076172	84	3	-1.6871
PPP4C	4	0.007807	85	3	-1.4673
TTK	4	0.0078888	86	2	-1.4507
TOP2A	4	0.0080334	87	3	-1.7219
RNMT	4	0.0080914	88	4	-1.3006
DDX21	4	0.0081343	89	4	-1.2451
RPL11	4	0.0081753	90	4	-1.8856
UBE2N	4	0.008211	91	3	-1.8853
PPP2CA	4	0.008264	92	4	-0.97177
NOC2L	4	0.0086475	93	4	-2.0689
SMC2	4	0.0089127	94	4	-1.8103
RBBP4	4	0.0089588	95	4	-1.5147
PLK1	4	0.0090904	96	3	-0.88385
CUL1	4	0.0095989	97	4	-1.007
RBX1	4	0.0097902	98	3	-1.6658
HIST1H2BM	4	0.0098779	99	2	-0.07262
TEX10	4	0.010375	100	4	-1.0681
NSMCE1	4	0.010457	101	3	-1.5531
TADA2A	4	0.011269	102	3	-1.4097
TAF8	4	0.011401	103	3	-1.7404
BANP	4	0.011585	104	4	-1.5218
RUVBL2	4	0.011784	105	4	-1.695
EXOSC4	4	0.012069	106	4	-1.1648
ARL6IP4	4	0.012098	107	4	-1.2558
HIST1H2BF	4	0.012444	108	3	-1.6033
TAF1	4	0.013012	109	3	-1.6092
PKM	4	0.013399	110	4	-1.5051
CENPH	4	0.013548	111	4	-1.3252
RPL37A	4	0.013842	112	2	-0.96394
RPL27	4	0.013865	113	4	-1.1812
RPL34	4	0.013949	114	3	-1.7347
MAD2L2	4	0.014164	115	3	-1.5131
OGT	4	0.014347	116	3	-1.3633
SMC4	4	0.014418	117	4	-1.5391
SSRP1	4	0.014863	118	4	-1.4495
MYT1	4	0.015192	119	4	-1.3462
CYP3A7	4	0.015378	120	2	-0.63088
ACTB	4	0.015498	121	3	-1.3958
CDK7	4	0.015891	122	4	-1.0811
LSM11	4	0.016105	123	4	-1.2689
MSL1	4	0.016282	124	3	-1.3451
HIST2H2BF	4	0.01643	125	4	-1.2025
RPL7	4	0.016986	126	3	-1.4554
DPY30	4	0.017097	127	3	-1.6229
OR4F3	4	0.017588	128	4	-1.4251
NAA10	4	0.017727	129	4	-1.8148
RPLP2	4	0.018052	130	4	-1.4868
LRWD1	4	0.018145	131	3	-1.4142
RPS14	4	0.018292	132	3	-1.7427
HIST1H2BB	4	0.018536	133	3	-1.7093
RBBP5	4	0.018645	134	4	-1.2692
SRRM2	4	0.019171	135	4	-0.68703
KAT8	4	0.019292	136	2	-0.49589
PHF8	4	0.019417	137	4	-0.8339
NCAPD2	4	0.019538	138	3	-1.4748
ORC1	4	0.0196	139	3	-1.4833
NAT10	4	0.019975	140	3	-1.397
DNAJC2	4	0.020255	141	4	-1.0182
RPL37	4	0.020354	142	4	-1.8358
TRIM16	4	0.020384	143	4	-0.7776
MIS18A	4	0.020426	144	4	-1.4938
PATZ1	4	0.021386	145	4	-0.92569
NCL	4	0.021716	146	3	-1.3864
AURKA	4	0.022115	147	3	-1.5768
CENPN	4	0.022317	148	4	-1.313
HMGN1	4	0.022996	149	3	-1.3878
RPS15A	4	0.023194	150	3	-1.4474
FOXA1	4	0.024752	151	3	-1.5897
PRMT8	4	0.024752	152	2	0.12008
WDR5	4	0.02594	153	3	-1.2806
BMI1	4	0.026139	154	3	-1.5152
RPS17	4	0.026594	155	4	-1.1729
WAC	4	0.026751	156	4	-1.5303
HIST1H4G	4	0.027806	157	3	-1.1987
NFRKB	4	0.028703	158	2	-0.76736
CHEK1	4	0.030189	159	3	-0.75017
VRK1	4	0.030964	160	2	-1.027
AHCTF1	4	0.031581	161	3	-1.2304
SMYD2	4	0.03159	162	3	-1.367
ELP4	4	0.031675	163	4	-1.012
OR3A2	4	0.033006	164	4	-0.7237
POLR3D	4	0.033068	165	4	-0.70129
RPL24	4	0.033252	166	4	-0.8239
YEATS4	4	0.033476	167	3	-1.282
ERCC6L	4	0.033538	168	3	-1.1529
PHC2	4	0.034942	169	3	-1.307
STAG1	4	0.035573	170	2	-1.0936
PHF21B	4	0.035597	171	4	-0.68873
HIST1H2BL	4	0.036394	172	2	-1.0457
EXOSC3	4	0.036582	173	4	-0.7083
YWHAZ	4	0.036931	174	4	-1.5558
CBX4	4	0.037147	175	3	-0.80725
CENPI	4	0.037725	176	2	-0.69152
RNF40	4	0.038061	177	3	-1.5181
DHX9	4	0.038688	178	2	-0.80818
RIMS1	4	0.038893	179	3	-1.2117
CHD1	4	0.03896	180	4	-0.85852
MCM2	4	0.039418	181	2	-1.2354
SMARCB1	4	0.039465	182	3	-1.1482
CORO2A	4	0.039589	183	2	-0.66711
SIN3A	4	0.04037	184	4	-0.68565
DMAP1	4	0.041704	185	3	-1.3853
SS18L2	4	0.042017	186	2	-1.1073
TLK2	4	0.042101	187	3	-1.0705
RAD21	4	0.042112	188	4	-0.89248
ALG1	4	0.04226	189	4	-0.82656
MYBBP1A	4	0.043305	190	4	-0.59204
GATAD2B	4	0.043606	191	4	-0.5841
H3F3A	4	0.043611	192	2	-1.0413
JMJD6	4	0.043789	193	2	-1.1073
THUMPD2	4	0.044062	194	4	-1.0125
ZNF541	4	0.044842	195	3	-1.0775
CHD8	4	0.044908	196	4	-1.0244
WDHD1	4	0.04523	197	3	-1.1081
PHF14	4	0.046094	198	3	-1.0139
HP1BP3	4	0.048356	199	2	-0.88269
ZNF687	4	0.04877	200	3	-1.0608
CTR9	4	0.048917	201	3	-1.0592
SPI1	4	0.048988	202	3	-1.0596
PRKCA	4	0.049423	203	3	-0.91796
NAA30	4	0.05095	204	2	-0.78623
SF3B3	4	0.052474	205	2	-0.58595
KDM3B	4	0.052899	206	3	-1.0525
ARID1B	4	0.053236	207	1	-0.16812
BRPF3	4	0.053357	208	3	-1.0276
PRMT5	4	0.054757	209	3	-0.80595
TAF6	4	0.05487	210	3	-1.3533
REST	4	0.055264	211	3	-1.2369
MED4	4	0.055332	212	3	-0.98272
FBXO11	4	0.055518	213	3	-1.0264
KAT6A	4	0.057251	214	2	-0.90332
HIST2H4B	4	0.059289	215	3	-1.2398
HCFC1	4	0.060069	216	3	-1.1902
CDK2	4	0.061266	217	3	-1.1747
HMGB1	4	0.061582	218	2	-0.022715
HIST1H2AK	4	0.062551	219	3	-1.2534
JADE2	4	0.063094	220	2	-0.49138
KMT2A	4	0.063665	221	3	-0.98572
PHF23	4	0.063849	222	2	-0.55654
HIST1H2BJ	4	0.064851	223	2	-1.0515
SMEK1	4	0.065696	224	3	-1.0433
HIST1H2AL	4	0.067036	225	3	-1.1237
SUPT16H	4	0.068094	226	3	-1.2695
OR2A7	4	0.06837	227	1	-0.22845
RPL32	4	0.069122	228	3	-1.0094
HIST2H3D	4	0.069985	229	3	-1.2337
WASL	4	0.07051	230	3	-1.1251
MEN1	4	0.070624	231	3	-0.618
AURKB	4	0.073052	232	2	-0.91703
TYW5	4	0.074088	233	3	-0.88382
HIRA	4	0.074788	234	3	-1.11
LIN9	4	0.074828	235	3	-1.2233
UBE2H	4	0.075499	236	2	-0.74378
NCOA6	4	0.075775	237	3	-0.90798
SMYD3	4	0.079601	238	3	-0.92081
WDR82	4	0.079651	239	3	-1.1486
ELP3	4	0.080257	240	3	-1.07
PSIP1	4	0.081835	241	2	-0.48247
SGOL1	4	0.082001	242	3	-0.93775
PNMAL1	4	0.082893	243	3	-1.0595
CHAF1A	4	0.08326	244	2	-1.1297
BRPF1	4	0.085449	245	3	-1.1164
KAT5	4	0.085833	246	2	-0.86692
POLD3	4	0.087281	247	3	-0.95512
NDUFB10	4	0.087589	248	3	-1.1107
HIST2H4A	4	0.087724	249	3	-1.173
TONSL	4	0.088825	250	3	-0.85128
Control_18	4	0.089252	251	2	-0.31644
RNF8	4	0.091469	252	3	-0.83072
CENPC	4	0.091485	253	3	-0.9597
HIST1H2BE	4	0.09252	254	2	-1.0545
CENPA	4	0.092763	255	3	-1.1045
HIST1H2BC	4	0.093978	256	2	-0.85548
KDM1A	4	0.09471	257	3	-1.0006
SKP1	4	0.095154	258	2	0.32023
UCHL5	4	0.096426	259	3	-1.0355
EXOSC9	4	0.097165	260	3	-1.0983
PPP2R5B	4	0.097412	261	2	-0.33867
WSB2	4	0.097431	262	3	-0.8196
CENPU	4	0.099561	263	2	-0.64671
EXOSC6	4	0.099644	264	2	-1.2599
MORF4L1	4	0.10029	265	3	-1.0269
LYVE1	4	0.10157	266	3	-1.01
APOBEC1	4	0.10215	267	2	-0.80027
SETD7	4	0.1029	268	2	-0.34038
PRKAG3	4	0.10322	269	1	0.3391
TSSK6	4	0.10467	270	2	-0.62468
PPARGC1A	4	0.10547	271	3	-1.0082
PRDM6	4	0.10615	272	3	-1.2972
RNMTL1	4	0.10902	273	3	-1.0784
DGKG	4	0.11173	274	3	-0.83125
ING3	4	0.11269	275	2	-0.41785
NSL1	4	0.11279	276	3	-0.93868
ALKBH1	4	0.11297	277	3	-0.80897
RLIM	4	0.11486	278	2	-0.57108
PHIP	4	0.11558	279	2	-0.18462
OR7A17	4	0.11674	280	3	-0.82889
ARID3B	4	0.11703	281	3	-1.01
PRPF31	4	0.11747	282	3	-0.80392
MLH1	4	0.11763	283	3	-0.96939
OR4F5	4	0.11775	284	2	-0.35759
PYGO2	4	0.11801	285	3	-0.71764
Control_24	4	0.11816	286	2	-0.40963
SMYD4	4	0.11984	287	3	-0.79886
EID2	4	0.12064	288	2	-0.71569
YEATS2	4	0.12095	289	3	-0.81502
RSL1D1	4	0.1227	290	3	-0.89707
NUP50	4	0.12279	291	2	-0.56488
ANKRD32	4	0.12296	292	2	-0.24335
ZNF516	4	0.12404	293	2	-0.54764
PAF1	4	0.1243	294	3	-0.88806
HIST1H1D	4	0.12431	295	2	-0.89705
APEX1	4	0.12593	296	3	-0.90932
MBD4	4	0.1262	297	2	-0.89739
LAS1L	4	0.12638	298	2	-0.4162
NCAPD3	4	0.12756	299	2	-0.80385
CTCF	4	0.12782	300	2	-0.1788
OR6C3	4	0.12809	301	3	-0.98982
CDK17	4	0.12847	302	3	-0.84401
MPHOSPH8	4	0.12866	303	3	-0.72678
HIST1H3H	4	0.12904	304	3	-0.75503
ZNF546	4	0.12975	305	2	-0.87534
DEF8	4	0.13058	306	3	-0.82479
INO80E	4	0.13139	307	3	-0.6099
RNF20	4	0.13167	308	2	-0.81672
ATR	4	0.13194	309	2	-0.46666
TTF2	4	0.1321	310	2	-0.35637
KDM2A	4	0.13277	311	2	-0.6897
SFMBT1	4	0.13349	312	3	-0.80449
TFPT	4	0.13353	313	3	-0.93416
SMARCD2	4	0.13388	314	2	-0.5897
MOV10	4	0.13424	315	3	-0.52752
HIST1H2AB	4	0.13447	316	3	-0.95417
EXOSC8	4	0.13467	317	3	-0.97715
PPOX	4	0.13565	318	3	-0.72429
UBAP2L	4	0.13566	319	1	0.35183
SMARCAL1	4	0.13585	320	3	-0.83243
KDM4A	4	0.1361	321	2	-0.75495
ELP5	4	0.13637	322	2	-0.5864
CDC5L	4	0.13709	323	2	-0.41553
ACTR3B	4	0.13822	324	3	-0.85569
RCC1	4	0.13862	325	3	-0.84193
ZNF335	4	0.13882	326	3	-0.81723
HDGFRP3	4	0.13982	327	3	-0.72899
RPL23	4	0.14122	328	3	-0.82408
EPC2	4	0.14134	329	2	-0.7155
CYP11A1	4	0.14203	330	3	-0.83259
RRP8	4	0.14406	331	3	-0.83239
NAT8L	4	0.14558	332	2	-0.34245
DNTTIP2	4	0.14595	333	2	-0.69998
HIST1H2BK	4	0.14651	334	3	-0.82893
GTF2I	4	0.14671	335	3	-0.66682
CARM1	4	0.14681	336	2	-0.26035
PARP16	4	0.14767	337	2	-0.77709
KDM8	4	0.14853	338	3	-0.94097
MBD3L2	4	0.15054	339	2	-0.82732
GPS2	4	0.15085	340	3	-0.72405
HIST1H1C	4	0.15253	341	3	-0.67442
MST1	4	0.1526	342	3	-0.50937
HIST1H4K	4	0.15371	343	3	-0.93321
HIST3H2BB	4	0.154	344	2	-0.45271
DNAJC1	4	0.15421	345	3	-0.64088
NFYC	4	0.1547	346	3	-0.59321
JDP2	4	0.15516	347	2	-0.88383
IKBKAP	4	0.15527	348	3	-0.78753
NIPBL	4	0.1554	349	1	-0.2649
GMPS	4	0.15569	350	3	-0.85653
L3MBTL4	4	0.1568	351	1	-0.13568
SYNCRIP	4	0.15761	352	3	-0.86087
TOP2B	4	0.15819	353	2	-0.21503
XRCC1	4	0.15868	354	3	-0.63938
ESCO2	4	0.15932	355	3	-0.82539
NPM3	4	0.16148	356	3	-0.63754
OR1A2	4	0.16167	357	1	-0.015717
KMT2B	4	0.16237	358	1	0.18114
CHD5	4	0.16539	359	3	-0.72223
USP49	4	0.16649	360	3	-0.61559
TERF1	4	0.16693	361	3	-0.88695
ZFP57	4	0.16722	362	2	-0.47698
PARG	4	0.16791	363	2	-0.58588
KDM3A	4	0.16825	364	3	-0.7104
RPS7	4	0.16841	365	2	-0.79093
Control_29	4	0.16892	366	3	-0.63235
KDM6B	4	0.17047	367	3	-0.64376
EPC1	4	0.17136	368	2	-0.47655
HIST1H1T	4	0.17205	369	2	-0.059416
ZNHIT1	4	0.17271	370	3	-0.73939
ANP32E	4	0.17274	371	2	-0.45903
C17orf49	4	0.1735	372	2	-0.62001
ART3	4	0.1736	373	3	-0.64703
Control_25	4	0.17411	374	2	-0.60745
ESPL1	4	0.17441	375	2	-0.69633
MYB	4	0.1748	376	2	-0.69952
STAG2	4	0.17501	377	2	-0.53603
YY1	4	0.17531	378	2	-0.91873
OR4F4	4	0.17622	379	3	-0.84053
BLM	4	0.17682	380	2	-0.26231
APOBEC3A	4	0.17686	381	2	-0.28745
PPP4R2	4	0.17699	382	3	-0.76573
SETD5	4	0.17754	383	3	-0.62261
NAP1L2	4	0.17881	384	3	-0.60001
PARP8	4	0.17973	385	3	-0.70307
SCML4	4	0.17986	386	2	-0.47214
RERE	4	0.18016	387	2	-0.38788
ATRX	4	0.18041	388	3	-0.77478
ATXN7L3	4	0.18096	389	1	-0.10167
PRDM8	4	0.1811	390	3	-0.67458
HIST1H2AC	4	0.18133	391	3	-0.64721
JMJD7	4	0.18689	392	3	-0.73109
HIST1H4C	4	0.18736	393	3	-0.72841
HIST1H2AE	4	0.18876	394	3	-0.70354
APOBEC3D	4	0.18923	395	3	-0.98148
OIP5	4	0.18936	396	2	-0.74702
ARID5B	4	0.18994	397	3	-0.74479
ERN1	4	0.19116	398	2	-0.36444
TBL1XR1	4	0.19318	399	1	0.36839
MBD6	4	0.19349	400	3	-0.64316
SAP18	4	0.19431	401	2	-0.69449
TRDMT1	4	0.19444	402	3	-0.58094
OR1D2	4	0.19563	403	3	-0.68553
RBBP6	4	0.19588	404	2	-0.33884
CENPL	4	0.19649	405	2	-0.74924
SUDS3	4	0.19779	406	3	-0.6615
HIST1H2BH	4	0.19837	407	3	-0.81453
RNF168	4	0.19899	408	3	-0.57104
BRCA2	4	0.19923	409	3	-0.53494
DIDO1	4	0.19962	410	2	-0.49784
HORMAD2	4	0.19993	411	3	-0.79345
CDC6	4	0.20059	412	2	-0.36102
EZH2	4	0.20116	413	3	-0.64347
SETDB1	4	0.20189	414	3	-0.66501
CYP2A13	4	0.20213	415	2	-0.7477
ZMYND11	4	0.20238	416	3	-0.64709
TP53BP1	4	0.2046	417	2	0.03839
PCGF1	4	0.20604	418	3	-0.70145
ZSWIM2	4	0.20623	419	2	-0.70194
WFDC5	4	0.20629	420	3	-0.63376
ERCC6L2	4	0.20686	421	2	-0.68693
PARS2	4	0.20752	422	3	-0.71945
NAP1L4	4	0.20781	423	3	-0.76576
OR7C1	4	0.20794	424	2	-0.51998
UBE2D3	4	0.20801	425	3	-0.61118
TBL1X	4	0.20924	426	3	-0.55523
EID2B	4	0.21067	427	2	-0.68549
HIST2H2AC	4	0.21162	428	3	-0.86198
SUPT3H	4	0.21371	429	3	-0.54846
KAT2A	4	0.21385	430	2	-0.45188
NAP1L1	4	0.21421	431	3	-0.68799
CHAF1B	4	0.21458	432	2	-0.44927
BRD2	4	0.21522	433	3	-0.51548
DPF1	4	0.21524	434	3	-0.62424
PRDM4	4	0.21597	435	3	-0.59443
SMC3	4	0.21641	436	2	-0.55567
RNF17	4	0.21722	437	2	-0.676
PRDM11	4	0.21798	438	3	-0.63775
ARNTL	4	0.21849	439	3	-0.57844
PARP12	4	0.21865	440	2	-0.67678
ASH1L	4	0.21874	441	3	-0.50056
ARID5A	4	0.2192	442	1	-0.19513
CIR1	4	0.21929	443	3	-0.69982
STAG3	4	0.22026	444	3	-0.69898
ARID4A	4	0.22183	445	3	-0.50077
OR2G2	4	0.22187	446	3	-0.76795
HDAC7	4	0.22219	447	2	-0.32892
MTA3	4	0.22251	448	2	-0.47629
SUZ12	4	0.22348	449	2	-0.50311
BTAF1	4	0.22606	450	2	-0.43562
OR2S2	4	0.22707	451	2	-0.49737
BRDT	4	0.22767	452	3	-0.46891
SUPT7L	4	0.22768	453	2	-0.75379
H2AFZ	4	0.22866	454	2	-0.2119
RYBP	4	0.22903	455	2	-0.51065
TNP2	4	0.22931	456	2	-0.57949
TAF7	4	0.22969	457	2	-0.22621
KAT7	4	0.22973	458	3	-0.46963
ST18	4	0.23051	459	3	-0.49076
TDG	4	0.23103	460	3	-0.74238
BRWD1	4	0.23126	461	2	-0.50376
PAK2	4	0.23155	462	3	-0.68391
PBK	4	0.23259	463	3	-0.68523
SUV39H2	4	0.23285	464	3	-0.61315
HIST1H1E	4	0.23311	465	3	-0.60498
HIST1H2AJ	4	0.23359	466	3	-0.72212
SMARCC1	4	0.23386	467	2	-0.62207
TAF9B	4	0.23415	468	3	-0.454
ESCO1	4	0.23625	469	3	-0.6988
HDAC4	4	0.23779	470	2	-0.25068
BDP1	4	0.23809	471	3	-0.597
CDYL2	4	0.23812	472	2	-0.71841
HIST1H2AH	4	0.23835	473	3	-0.57139
TFDP1	4	0.23844	474	2	-0.62461
NAA60	4	0.23878	475	2	-0.37102
HDAC6	4	0.23888	476	3	-0.51666
ELP6	4	0.23942	477	2	-0.2646
PRKDC	4	0.24008	478	2	-0.48569
DPPA3	4	0.24041	479	2	-0.49838
RPS6KA4	4	0.24071	480	2	-0.37308
TDRD6	4	0.24126	481	3	-0.50612
BRMS1L	4	0.24232	482	3	-0.5656
Control_20	4	0.24238	483	2	-0.67155
HIST1H3I	4	0.24304	484	2	-0.79429
KAT2B	4	0.24444	485	3	-0.57756
SUV39H1	4	0.24471	486	3	-0.64113
CAND1	4	0.24631	487	3	-0.44385
PARP2	4	0.24685	488	3	-0.58216
CENPB	4	0.24715	489	2	-0.41596
SMARCD1	4	0.24907	490	1	0.27503
DPF2	4	0.24971	491	2	-0.32
SNAPC4	4	0.24998	492	2	-0.54895
PHF20	4	0.25031	493	2	-0.3146
L3MBTL3	4	0.25115	494	3	-0.4536
BAZ2B	4	0.25162	495	1	0.28679
SETD4	4	0.25277	496	3	-0.66872
CCDC101	4	0.25363	497	2	0.11759
CHD2	4	0.25522	498	3	-0.61723
SMARCC2	4	0.25603	499	3	-0.49637
HIST1H4E	4	0.25663	500	2	-0.70951
SGOL2	4	0.25696	501	2	-0.46237
CHRAC1	4	0.25763	502	2	0.039073
AICDA	4	0.25794	503	3	-0.64313
HIST1H3D	4	0.25963	504	2	-0.68192
ING1	4	0.26013	505	3	-0.52075
INO80D	4	0.26097	506	2	-0.75186
RAD54B	4	0.26151	507	3	-0.54903
IKZF1	4	0.26178	508	3	-0.48304
UBR7	4	0.26206	509	3	-0.68362
PHF19	4	0.26233	510	3	-0.66921
OR1K1	4	0.26288	511	3	-0.71921
KATNA1	4	0.26316	512	3	-0.56946
HIST1H2AA	4	0.26431	513	2	-0.63826
ZGPAT	4	0.26593	514	3	-0.62883
Control_19	4	0.26633	515	2	-0.11901
CUL4B	4	0.26676	516	3	-0.44443
CDY1B	4	0.26682	517	2	-0.046754
OR2M2	4	0.26767	518	2	-0.71177
BRD1	4	0.27036	519	2	-0.69377
MDC1	4	0.27272	520	2	-0.6512
MLLT1	4	0.27306	521	2	-0.41857
PCGF6	4	0.27558	522	2	-0.51398
L3MBTL2	4	0.27807	523	2	-0.35695
ZNF217	4	0.27915	524	2	-0.57339
ANP32A	4	0.2805	525	2	-0.64165
CDK9	4	0.28055	526	2	-0.29784
PELP1	4	0.28118	527	2	-0.13393
SIRT5	4	0.28186	528	2	-0.59862
MYBL2	4	0.2822	529	2	-0.59538
SMARCA1	4	0.28424	530	2	-0.60504
UBE2D1	4	0.28426	531	1	0.11757
ACTR6	4	0.28488	532	1	0.22334
H2AFB3	4	0.28492	533	2	-0.66972
MGA	4	0.28662	534	2	0.04493
H1F0	4	0.28798	535	2	-0.43616
SCG2	4	0.29225	536	2	-0.36138
TARBP1	4	0.2947	537	2	-0.1741
PARP10	4	0.29687	538	2	-0.44226
PRDM12	4	0.29835	539	1	0.18126
PHF3	4	0.29858	540	2	-0.30859
SAT1	4	0.29896	541	1	0.28506
ASF1A	4	0.29961	542	2	-0.67006
H2AFY	4	0.29995	543	2	-0.53739
BAP1	4	0.30133	544	2	-0.58534
SP140	4	0.30139	545	2	-0.35126
OR8J1	4	0.30201	546	2	-0.65753
PRDM13	4	0.30545	547	2	-0.30663
SETD2	4	0.30614	548	2	-0.39925
SAP30L	4	0.30752	549	2	-0.44509
PARP15	4	0.30803	550	2	-0.18918
Control_7	4	0.30923	551	2	-0.5072
PDS5B	4	0.31097	552	2	-0.58828
SMARCE1	4	0.31163	553	1	0.54097
DNMT3A	4	0.31343	554	1	-0.23206
SOX10	4	0.31442	555	2	-0.39438
SIRT2	4	0.31476	556	2	-0.080071
Control_34	4	0.31522	557	2	0.029679
ACACA	4	0.31546	558	2	-0.37329
Control_6	4	0.31684	559	2	-0.48796
ZMYND8	4	0.31719	560	2	-0.28175
H2AFX	4	0.3182	561	2	-0.40906
BPTF	4	0.31857	562	2	-0.52255
CBX3	4	0.31999	563	2	-0.16424
SUV420H1	4	0.32118	564	1	0.18595
HIST1H3J	4	0.32238	565	2	-0.63506
RPS11	4	0.32481	566	2	-0.5942
NSD1	4	0.32532	567	2	-0.12219
DDB2	4	0.32709	568	1	0.34424
HDAC1	4	0.32794	569	2	-0.61418
MORF4L2	4	0.32827	570	1	0.83473
COX6A1	4	0.32828	571	2	-0.62837
SMOX	4	0.32944	572	1	-0.11388
HIST1H2BG	4	0.32967	573	2	-0.51152
PRMT3	4	0.3312	574	1	-0.25695
POLE3	4	0.33246	575	2	-0.69056
SP100	4	0.33385	576	2	-0.52724
ERBB4	4	0.33699	577	2	-0.15369
GSG2	4	0.33821	578	2	-0.22331
APITD1	4	0.33838	579	2	-0.41914
HSPA1B	4	0.3388	580	2	-0.32666
Control_28	4	0.33938	581	2	-0.27441
MYSM1	4	0.33978	582	2	-0.22438
YWHAE	4	0.34054	583	1	0.030537
HMG20B	4	0.34082	584	2	-0.48665
CRB2	4	0.34117	585	2	-0.40228
FXR2	4	0.3417	586	1	0.56675
SMARCA5	4	0.34228	587	1	-0.2847
DDX50	4	0.34257	588	2	-0.38952
OR9G1	4	0.34286	589	2	-0.43083
Control_35	4	0.34466	590	2	-0.42914
CDYL	4	0.34501	591	2	-0.42911
PADI2	4	0.34571	592	2	-0.5294
APOBEC3H	4	0.34606	593	2	-0.21179
CBX6	4	0.34978	594	2	-0.18759
ASH2L	4	0.35061	595	2	-0.25916
NOTCH2	4	0.35131	596	2	-0.56083
OR2L3	4	0.35207	597	2	-0.29362
APBB1	4	0.35306	598	2	-0.058765
HELLS	4	0.35322	599	2	0.088511
SETD8	4	0.35341	600	2	-0.40763
SND1	4	0.35379	601	1	0.031668
ART5	4	0.35436	602	2	-0.14554
KANSL2	4	0.35607	603	2	-0.43915
CRAMP1L	4	0.35778	604	2	-0.4063
NMT2	4	0.35949	605	2	-0.49145
HIST3H3	4	0.36062	606	2	-0.30378
ENC1	4	0.36119	607	2	-0.46241
NBN	4	0.36218	608	2	-0.43722
PPP2R5D	4	0.36289	609	2	-0.49271
OR10H3	4	0.36569	610	2	-0.32733
TRIM27	4	0.36709	611	2	-0.49233
ZBTB2	4	0.36885	612	2	-0.26461
RAD54L	4	0.36909	613	2	-0.36579
ATAD2	4	0.3706	614	2	-0.58157
WDR77	4	0.37271	615	2	-0.60831
APOBEC3F	4	0.37413	616	2	-0.33832
Control_12	4	0.37468	617	1	0.51098
SET	4	0.37623	618	2	-0.44527
CBX2	4	0.37635	619	2	-0.51122
HJURP	4	0.37764	620	2	-0.52433
HDGF	4	0.37834	621	2	0.11371
HLCS	4	0.37975	622	2	-0.51667
GNPNAT1	4	0.3801	623	2	-0.52137
RAG1	4	0.38045	624	2	-0.33594
EEF1A2	4	0.3819	625	1	0.84966
HIST1H3G	4	0.38301	626	2	-0.16863
H2BFM	4	0.38573	627	2	-0.23079
HAT1	4	0.38576	628	2	-0.37876
MAOB	4	0.38631	629	1	-0.14437
SATB1	4	0.38996	630	2	-0.51183
OR2A4	4	0.39137	631	2	-0.50707
HDAC8	4	0.39208	632	2	-0.47481
FAM175A	4	0.39384	633	2	-0.43423
WHSC1	4	0.39398	634	1	0.19966
BRD4	4	0.39525	635	2	-0.55605
TAF5L	4	0.3963	636	2	-0.44932
OR6C1	4	0.39877	637	2	-0.077959
TDRKH	4	0.39941	638	2	-0.28665
OR5AC2	4	0.40049	639	2	-0.29238
UBE2A	4	0.4023	640	2	0.028462
PHF1	4	0.403	641	2	0.1426
TP53	4	0.4048	642	1	-0.12004
NAP1L5	4	0.40748	643	1	0.054585
OR5AK2	4	0.4104	644	2	-0.38006
HIST1H3C	4	0.41069	645	2	-0.24177
USP16	4	0.41217	646	2	-0.4652
OR2J3	4	0.41335	647	1	0.33741
MLLT6	4	0.41428	648	2	-0.53877
RSF1	4	0.41495	649	2	-0.36843
RARA	4	0.41601	650	2	-0.44279
EXOSC5	4	0.41781	651	2	-0.30819
HIST1H4A	4	0.42203	652	2	0.007931
TMX2	4	0.42239	653	2	-0.4063
SETD1B	4	0.4238	654	2	-0.18959
WHSC1L1	4	0.42415	655	2	0.16352
TRIM24	4	0.42444	656	1	0.074981
HIST1H1A	4	0.42496	657	1	-0.18482
CIT	4	0.42653	658	2	0.21199
NEK9	4	0.42697	659	2	-0.020432
STK31	4	0.42732	660	2	-0.1074
TLK1	4	0.42758	661	1	-0.25106
KMT2D	4	0.42802	662	2	-0.29658
MYPOP	4	0.4281	663	1	0.23228
GTF3C4	4	0.42914	664	2	0.034346
EHMT1	4	0.42943	665	2	-0.21965
TET3	4	0.43014	666	2	-0.48628
ZZZ3	4	0.43174	667	1	0.45973
SAP130	4	0.43226	668	2	-0.1402
Control_47	4	0.43401	669	2	-0.35019
RING1	4	0.43433	670	2	-0.45545
G2E3	4	0.43436	671	2	-0.46337
BRD3	4	0.43542	672	2	-0.099917
ATF7IP2	4	0.43858	673	2	-0.45314
AVEN	4	0.44052	674	2	-0.40174
BRWD3	4	0.44103	675	1	0.37359
EXOSC1	4	0.44205	676	2	-0.39697
CECR2	4	0.4421	677	2	-0.29055
ATN1	4	0.44359	678	1	0.22921
DEK	4	0.44421	679	2	-0.49509
ZNF598	4	0.44527	680	2	-0.33194
ZNF592	4	0.44562	681	2	-0.15476
PRDM9	4	0.44702	682	2	-0.4394
TDRD9	4	0.44878	683	2	-0.20413
OR1E2	4	0.44919	684	1	0.30159
ITGB3BP	4	0.44948	685	2	-0.49517
HIST1H3A	4	0.45054	686	2	-0.27932
TLE4	4	0.45089	687	2	-0.3058
GATA3	4	0.45121	688	1	-0.011102
SETDB2	4	0.45676	689	1	0.90027
MECP2	4	0.4579	690	2	-0.40608
HLTF	4	0.46001	691	2	-0.48591
PIN1	4	0.46026	692	2	-0.22906
SETMAR	4	0.46036	693	2	-0.23509
SMARCD3	4	0.46281	694	2	-0.27015
HIST1H2AD	4	0.46316	695	2	-0.4189
OR2B2	4	0.46561	696	2	-0.22365
TCF20	4	0.46623	697	1	0.16059
TADA1	4	0.46666	698	2	-0.31419
HDAC2	4	0.46771	699	2	-0.087132
OR4Q3	4	0.46771	700	1	0.1112
EHMT2	4	0.46806	701	2	-0.33601
PCYOX1	4	0.46876	702	2	-0.50712
PRDM2	4	0.46969	703	1	0.2578
PARP4	4	0.47067	704	1	0.034441
PPP1R13L	4	0.47086	705	2	-0.40443
MAST1	4	0.47117	706	1	-0.1017
KDM5A	4	0.47215	707	1	0.43423
MYO1C	4	0.47264	708	2	-0.53012
HIST2H2AB	4	0.474	709	2	-0.53093
ARID4B	4	0.47509	710	1	-0.11276
PARP11	4	0.4754	711	2	-0.35674
C11orf30	4	0.47558	712	2	-0.41974
A1CF	3	0.47684	713	1	-0.24654
PARP3	4	0.47753	714	1	0.83626
OR2C1	4	0.48029	715	2	-0.19775
FBRSL1	4	0.48098	716	2	-0.47685
H2BFWT	4	0.48142	717	1	0.18267
INO80C	4	0.48577	718	2	-0.33875
L3MBTL1	4	0.4869	719	2	-0.47452
SMC1B	4	0.48721	720	1	0.34813
RBP1	4	0.48817	721	1	-0.20438
TRIM33	4	0.49003	722	2	-0.3896
PRM1	4	0.49105	723	1	0.37462
SUV420H2	4	0.492	724	1	-0.011301
MAX	4	0.49316	725	2	0.072992
PHC1	4	0.49676	726	2	-0.46314
SMNDC1	4	0.49698	727	2	-0.20706
PHF11	4	0.49865	728	1	0.30011
EZH1	4	0.49912	729	2	-0.18246
HIST1H4B	4	0.50148	730	2	-0.42323
TDRD7	4	0.50286	731	2	-0.017596
ATF2	4	0.50383	732	1	-0.010177
TAF4	4	0.50425	733	2	-0.32573
EID1	4	0.50494	734	2	-0.35538
KMT2E	4	0.50701	735	2	-0.27004
SCMH1	4	0.5071	736	2	-0.17338
USP15	4	0.5099	737	1	-0.018105
MBD3	4	0.51012	738	2	0.12025
BABAM1	4	0.51184	739	2	-0.28156
FOXO1	4	0.51219	740	2	-0.37411
SENP1	4	0.51222	741	1	-0.22347
PHF20L1	4	0.51268	742	1	0.51359
SIRT6	4	0.51288	743	2	-0.16633
MRGBP	4	0.51314	744	2	-0.14333
BUB1	4	0.51499	745	1	-0.2449
TNNT1	4	0.51563	746	2	-0.45303
GADD45A	4	0.51735	747	2	-0.43834
OR8B3	4	0.52141	748	2	-0.26229
HDAC11	4	0.52323	749	2	-0.2634
MSH6	4	0.52353	750	2	-0.47755
TAF1L	4	0.5249	751	2	-0.45364
GFI1B	4	0.52596	752	1	0.22724
CSNK2A1	4	0.52627	753	2	-0.39563
OR6B1	4	0.52731	754	1	0.47529
ERCC6	4	0.52901	755	2	-0.071528
UBR2	4	0.52912	756	1	-0.21099
ATM	4	0.53002	757	1	0.057979
NCOR1	4	0.53004	758	2	-0.26311
PRSS23	4	0.53072	759	2	-0.34138
MBTD1	4	0.53227	760	1	0.40348
MAZ	4	0.53277	761	2	-0.28952
PRMT7	4	0.53345	762	2	0.19925
MBD2	4	0.53361	763	1	-0.13884
ARID2	4	0.53406	764	1	0.90722
RPS6KA3	4	0.53481	765	2	-0.21357
ASXL1	4	0.53585	766	2	-0.32089
CHAT	4	0.53652	767	2	-0.31676
PHF13	4	0.53674	768	1	-0.1437
HIST1H3B	4	0.53788	769	2	-0.37322
UBR5	4	0.53856	770	2	-0.21332
C14orf169	4	0.53896	771	1	0.70671
CEBPA	4	0.53924	772	2	-0.20319
TCEAL1	4	0.54073	773	2	-0.0098691
USP36	4	0.5425	774	1	-0.1687
PCGF2	4	0.54298	775	2	-0.18518
OR1A1	4	0.54366	776	2	-0.37134
KDM4C	4	0.54603	777	2	-0.44502
JAK2	4	0.54671	778	2	0.048982
H2AFV	4	0.5469	779	1	-0.21172
SMYD1	4	0.54772	780	2	-0.467
OR7A10	4	0.54865	781	1	0.39323
H2AFJ	4	0.54952	782	2	-0.03408
JADE1	4	0.55043	783	2	-0.33224
BCOR	4	0.55083	784	1	0.20827
PHC3	4	0.55246	785	2	-0.095351
HIST1H2BA	4	0.55257	786	1	0.021562
APOBEC3B	4	0.55313	787	2	-0.16651
HMGN3	4	0.55387	788	1	0.21569
PWWP2B	4	0.55516	789	1	-0.39524
ING5	4	0.55775	790	1	0.8344
OR1E1	4	0.55904	791	1	-0.019229
OR3A1	4	0.55987	792	2	-0.18925
PRKAB1	4	0.56054	793	2	0.49606
OR7D4	4	0.56118	794	1	0.1208
Control_42	4	0.56188	795	2	-0.21054
FAM171B	4	0.56374	796	1	-0.098249
SHPRH	4	0.56389	797	2	-0.37653
EYA4	4	0.56417	798	1	0.58606
MUM1	4	0.56456	799	2	-0.21821
CYP2B6	4	0.56544	800	1	0.26915
CDK5	4	0.56724	801	2	-0.19381
HIST1H4F	4	0.56798	802	2	0.097123
H3F3B	4	0.56858	803	2	-0.17016
MBIP	4	0.56925	804	2	-0.091465
ZBTB33	4	0.57051	805	1	0.33173
HMGN5	4	0.57158	806	2	-0.25254
CYP2C19	4	0.57192	807	2	-0.26999
OR52K1	4	0.57225	808	2	-0.20725
GADD45B	4	0.57292	809	2	-0.23089
NCOR2	4	0.57325	810	2	0.048737
ETV6	4	0.57387	811	1	0.44934
AURKC	4	0.57392	812	2	0.10826
OR4K1	4	0.57458	813	2	-0.36144
PRMT2	4	0.57824	814	2	-0.26425
BAZ1A	4	0.57857	815	2	-0.43424
Control_37	4	0.58155	816	2	-0.27472
PLEKHA4	4	0.58387	817	2	-0.35433
CBX1	4	0.5842	818	2	-0.41179
ASF1B	4	0.58453	819	2	-0.2996
SMYD5	4	0.58486	820	2	0.040137
PLAC1	4	0.58519	821	2	-0.0027301
Control_17	4	0.58669	822	1	0.55211
USP21	4	0.58717	823	2	-0.34504
Control_30	4	0.5875	824	2	-0.35689
MEA1	4	0.58792	825	1	-0.02514
HIST1H1B	4	0.58849	826	2	-0.3583
KAT6B	4	0.58873	827	1	-0.13512
BAHD1	4	0.58995	828	1	0.18769
OR2D2	4	0.59046	829	2	-0.41334
PHF10	4	0.59079	830	2	-0.41716
NCOA3	4	0.59112	831	2	-0.22162
PRDM7	4	0.59319	832	1	0.58211
ING2	4	0.594	833	1	0.40709
RCOR3	4	0.59441	834	2	0.096002
TLE2	4	0.59481	835	1	-0.093896
Control_45	4	0.59506	836	2	-0.052039
RNF2	4	0.59571	837	2	-0.17025
PRMT6	4	0.59642	838	2	-0.22031
KDM4B	4	0.59762	839	1	-0.2932
BAZ1B	4	0.59842	840	1	-0.2081
OR5D13	4	0.59922	841	2	-0.24733
JAZF1	4	0.59931	842	2	-0.17717
HMG20A	4	0.60029	843	2	-0.35755
BRMS1	4	0.60042	844	1	-0.32421
GTF3C2	4	0.60082	845	1	0.26402
PPP2R5C	4	0.60159	846	2	-0.31842
LBR	4	0.60225	847	2	-0.20196
OR1I1	4	0.60281	848	1	-0.18559
ANP32B	4	0.6029	849	2	-0.19108
PDP1	4	0.6036	850	1	-0.25708
ING4	4	0.60479	851	1	0.26258
PCGF5	4	0.60647	852	2	-0.39526
DTX1	4	0.6068	853	2	-0.30005
TCEA2	4	0.60715	854	1	-0.074292
HIST1H2AM	4	0.60745	855	2	-0.42664
GATA1	4	0.60755	856	1	-0.028401
USP11	4	0.60842	857	2	0.10471
CLOCK	4	0.60912	858	1	0.28301
HSPA1A	4	0.6099	859	1	0.409
H2AFB2	4	0.61036	860	2	-0.32646
FAM175B	4	0.61133	861	2	-0.26791
OR10H2	4	0.61166	862	2	0.37693
ZRANB3	4	0.61263	863	1	-0.059861
HDGFL1	4	0.61327	864	2	0.17242
ZNF532	4	0.61341	865	1	-0.1043
HMGN4	4	0.61359	866	2	-0.23321
HDAC10	4	0.6138	867	1	0.65002
Control_44	4	0.61419	868	1	0.46706
PARP1	4	0.61585	869	2	-0.19954
ZNF524	4	0.61681	870	2	-0.36005
Control_36	4	0.61746	871	2	-0.40796
PRMT9	4	0.61842	872	2	-0.34536
UBN1	4	0.61938	873	2	-0.13596
MIER1	4	0.62131	874	2	-0.10842
ZKSCAN2	4	0.6219	875	1	-0.025116
PPP2R5A	4	0.62228	876	1	0.089048
MASTL	4	0.62355	877	2	-0.39673
GLYR1	4	0.62387	878	2	-0.17201
ARID1A	4	0.62419	879	1	-0.084145
SENP3	4	0.62609	880	1	0.19966
CEBPE	4	0.62684	881	1	-0.014957
﻿A1CF	1	0.62711	882	0	-0.0015862
OR2G3	4	0.6276	883	2	-0.12015
VPS8	4	0.62802	884	2	0.025284
CDK3	4	0.62833	885	2	0.28205
PIWIL4	4	0.63024	886	2	-0.3173
USP7	4	0.63088	887	2	-0.11026
CEBPB	4	0.63151	888	2	0.32344
DOT1L	4	0.63212	889	1	-0.072562
HDAC9	4	0.63215	890	2	-0.22059
HIST2H2AA3	4	0.63246	891	2	-0.2569
MYO18A	4	0.63563	892	2	-0.31448
KDM7A	4	0.63626	893	2	-0.098948
NFYB	4	0.63659	894	1	0.40342
NCOA1	4	0.63845	895	1	-0.34482
Control_40	4	0.6391	896	2	-0.36619
TET2	4	0.63955	897	1	-0.0074625
PHRF1	4	0.63973	898	2	-0.37301
APOBEC3G	4	0.63992	899	1	-0.16843
RCOR1	4	0.6425	900	1	0.10318
PADI3	4	0.64469	901	1	0.17882
OR2W1	4	0.65978	902	1	-0.079743
HIST1H2AG	4	0.66048	903	1	-0.28328
DAXX	4	0.66084	904	1	-0.34354
BRE	4	0.6633	905	1	-0.087071
ZSWIM4	4	0.66505	906	1	0.059901
ADNP	4	0.66574	907	1	-0.01365
MYO1F	4	0.66714	908	1	0.014942
GATAD2A	4	0.67232	909	1	0.86713
JMJD4	4	0.67506	910	1	0.41914
SLC26A3	4	0.68116	911	1	0.35792
GLYAT	4	0.68318	912	1	0.54065
DNMT3L	4	0.68418	913	1	-0.13908
EYA1	4	0.68551	914	1	0.33592
PHF21A	4	0.69015	915	1	1.0717
Control_9	4	0.69048	916	1	0.40641
SRCAP	4	0.69245	917	1	-0.05866
CSNK2B	4	0.69376	918	1	-0.098018
OR51G1	4	0.69701	919	1	0.30317
Control_1	4	0.69766	920	1	0.47518
DPF3	4	0.70024	921	1	-0.10282
EYA2	4	0.70503	922	1	-0.079809
ZMYM2	4	0.70566	923	1	-0.36544
ZCWPW1	4	0.70819	924	1	-0.29608
POLE4	4	0.7107	925	1	-0.15831
H1FX	4	0.71164	926	1	0.29769
ACTA2	4	0.71444	927	1	-0.089224
SMARCA4	4	0.71506	928	1	-0.050814
USP3	4	0.71752	929	1	0.27076
PRM3	4	0.7218	930	1	0.07314
HIST4H4	4	0.72723	931	1	0.77691
TADA3	4	0.72872	932	1	0.31318
GFI1	4	0.73522	933	1	-0.036807
NASP	4	0.73756	934	1	0.19494
ELP2	4	0.73872	935	1	-0.06165
ART4	4	0.74161	936	1	0.17054
AEBP2	4	0.74247	937	1	0.10535
USP46	4	0.74304	938	1	0.88374
Control_39	4	0.74418	939	1	0.43398
CHD6	4	0.74928	940	1	0.64598
PHF7	4	0.74984	941	1	0.60607
CUL4A	4	0.7504	942	1	1.1837
SPOP	4	0.7518	943	1	0.18873
PER1	4	0.75291	944	1	0.21668
ZNF584	4	0.75347	945	1	-0.21846
ART1	4	0.75375	946	1	-0.31105
PHF12	4	0.75485	947	1	-0.0073754
PCGF3	4	0.75568	948	1	0.81852
RPS6KA5	4	0.75596	949	1	-0.11658
PPM1G	4	0.76006	950	1	0.61723
NFX1	4	0.76061	951	1	0.58631
DAPK3	4	0.76412	952	1	0.093322
RAG2	4	0.76492	953	1	0.26862
Control_38	4	0.76519	954	1	0.21042
FGF19	4	0.76785	955	1	-0.119
HMGN2	4	0.76944	956	1	0.39086
BRCC3	4	0.77076	957	1	0.39793
MBD5	4	0.77207	958	1	0.49627
OR7C2	4	0.77467	959	1	0.069645
NAP1L3	4	0.777	960	1	0.053212
SS18	4	0.77751	961	1	0.40347
SP110	4	0.77931	962	1	-0.27658
EYA3	4	0.77982	963	1	0.19695
PRKAG1	4	0.78058	964	1	0.43413
BRCA1	4	0.78311	965	1	0.093838
SAP30	4	0.78437	966	1	-0.32886
OR3A3	4	0.78462	967	1	-0.20925
PPP2R1B	4	0.78487	968	1	0.32578
CBX7	4	0.78612	969	1	0.57686
CHUK	4	0.78687	970	1	-0.18629
DZIP3	4	0.78811	971	1	-0.047664
CHTOP	4	0.78861	972	1	0.3247
NAA40	4	0.78959	973	1	0.10096
ZBTB7C	4	0.79107	974	1	-0.1089
OTC	4	0.79229	975	1	-0.24444
IQGAP2	4	0.79302	976	1	0.10169
Control_5	4	0.79375	977	1	0.17463
BAZ2A	4	0.79448	978	1	0.312
AEBP1	4	0.79713	979	1	0.19483
NPTXR	4	0.79737	980	1	0.20673
PRDM16	4	0.79785	981	1	-0.1603
SP1	4	0.79832	982	1	0.29839
Control_2	4	0.79928	983	1	0.47293
H3F3C	4	0.80094	984	1	0.53178
KDM5D	4	0.80539	985	1	-0.13136
TNP1	4	0.80609	986	1	0.13199
Control_46	4	0.80747	987	1	0.13825
OR2J2	4	0.8077	988	1	-0.25034
OR5AN1	4	0.80839	989	1	-0.23919
ATAD2B	4	0.80885	990	1	-0.11
SYT4	4	0.81023	991	1	0.29978
SIRT7	4	0.81091	992	1	0.036286
LEO1	4	0.81272	993	1	-0.22992
SETD6	4	0.81609	994	1	0.075852
SAFB	4	0.81653	995	1	-0.013012
DTX2	4	0.81742	996	1	0.11911
Control_26	4	0.81786	997	1	-0.2409
TRIM28	4	0.81852	998	1	-0.054567
PRKCD	4	0.81874	999	1	0.014636
KLK5	4	0.8194	1000	1	0.20989
TCEA1	4	0.82181	1001	1	-0.15717
RBMXL2	4	0.82203	1002	1	0.37762
HIST1H3F	4	0.82633	1003	1	-0.16174
Control_48	4	0.82782	1004	1	0.47176
HIST1H4H	4	0.82951	1005	1	0.50097
OR11A1	4	0.83077	1006	1	-0.078579
OFD1	4	0.83202	1007	1	-0.12416
SATB2	4	0.83285	1008	1	0.51728
ZNF648	4	0.83306	1009	1	-0.20927
Control_49	4	0.83327	1010	1	0.1732
OR2B3	4	0.83348	1011	1	0.32067
KDM6A	4	0.83451	1012	1	0.70457
OR5B2	4	0.83512	1013	1	0.093291
HR	4	0.83778	1014	1	0.1699
JARID2	4	0.83959	1015	1	-0.2881
TAF6L	4	0.8408	1016	1	-0.1872
OR51A4	4	0.84298	1017	1	-0.098558
CHD9	4	0.84358	1018	1	0.56785
NAGS	4	0.84397	1019	1	-0.18234
Control_41	4	0.84436	1020	1	0.035612
HIST1H2BO	4	0.84554	1021	1	0.27788
CBX8	4	0.84613	1022	1	0.039387
ACTR5	4	0.84632	1023	1	0.22967
SETD3	4	0.84651	1024	1	0.066227
MAPKAPK3	4	0.84787	1025	1	0.30726
HORMAD1	4	0.84806	1026	1	0.27637
TAF9	4	0.84903	1027	1	-0.067491
JADE3	4	0.84941	1028	1	0.54887
KDM5B	4	0.85094	1029	1	0.11727
INO80B	4	0.85264	1030	1	0.27971
Control_43	4	0.85321	1031	1	0.38388
RAI1	4	0.8534	1032	1	-0.38406
OR5V1	4	0.85359	1033	1	0.38896
PRKAB2	4	0.85583	1034	1	0.10643
FOXP1	4	0.85638	1035	1	-0.040103
SIN3B	4	0.85675	1036	1	0.2932
OR5B3	4	0.85694	1037	1	0.19866
HDAC5	4	0.85712	1038	1	-0.10421
SMARCAD1	4	0.85804	1039	1	-0.27114
ZNF195	4	0.85877	1040	1	0.10554
PBRM1	4	0.86005	1041	1	-0.24119
H1FNT	4	0.86059	1042	1	-0.31034
CDY1	4	0.86095	1043	1	0.38942
OR1D5	4	0.86113	1044	1	0.62322
HIST1H4J	4	0.86149	1045	1	0.22934
TCF19	4	0.86257	1046	1	0.7772
SPEN	4	0.86275	1047	1	-0.047652
MAP3K7	4	0.86329	1048	1	-0.054016
STK4	4	0.86471	1049	1	0.59219
USP17L2	4	0.86488	1050	1	0.6439
UBE2E1	4	0.86629	1051	1	0.56893
NPAS2	4	0.86699	1052	1	0.33779
PADI1	4	0.86717	1053	1	0.15415
ZNF711	4	0.86734	1054	1	0.40251
Control_8	4	0.86769	1055	1	0.15138
OR52A1	4	0.86856	1056	1	0.043885
H2AFY2	4	0.8689	1057	1	-0.053962
KMT2C	4	0.86908	1058	1	0.95921
LRP1B	4	0.86994	1059	1	0.64031
OR1F1	4	0.87216	1060	1	0.82665
GATAD1	4	0.87401	1061	1	-0.12175
KEAP1	4	0.87518	1062	1	0.75164
OR6C2	4	0.87667	1063	1	-0.037822
RFX5	4	0.87782	1064	1	-0.25299
MSL2	4	0.87848	1065	1	0.45888
PRDM14	4	0.87978	1066	1	0.50925
CXXC1	4	0.88026	1067	1	-0.19469
RAD54L2	4	0.88219	1068	1	0.46596
PHF6	4	0.88235	1069	1	-0.06565
IL4I1	4	0.88267	1070	1	0.34123
H1FOO	4	0.88488	1071	1	-0.11177
MINA	4	0.88519	1072	1	-0.073921
KDM2B	4	0.88535	1073	1	0.3653
MLLT10	4	0.8855	1074	1	0.35898
Control_4	4	0.88628	1075	1	0.23539
SFMBT2	4	0.88675	1076	1	0.16398
Control_15	4	0.8869	1077	1	0.22287
KDM4E	4	0.89042	1078	1	1.1948
KDM5C	4	0.89087	1079	1	-0.229
YWHAB	4	0.89488	1080	1	-0.15403
BRD9	4	0.89532	1081	1	0.091328
TCEAL8	4	0.89605	1082	1	-0.18111
Control_14	4	0.89663	1083	1	0.21998
POGZ	4	0.89906	1084	1	0.057161
PAXIP1	4	0.90118	1085	1	-0.18398
FBXL19	4	0.90174	1086	1	-0.20529
TERF2IP	4	0.90257	1087	1	-0.008139
BRD7	4	0.90353	1088	1	0.046567
PARP14	4	0.90381	1089	1	0.57058
MLLT3	4	0.90558	1090	1	0.38756
WISP2	4	0.90638	1091	1	0.035467
Control_22	4	0.90772	1092	1	-0.025324
HCFC2	4	0.90812	1093	1	-0.027559
CTBP1	4	0.90917	1094	1	0.37058
OR5I1	4	0.9097	1095	1	-0.16473
EP300	4	0.91099	1096	1	0.26367
MGEA5	4	0.91241	1097	1	-0.044621
PKN1	4	0.91279	1098	1	0.099863
CSRP2BP	4	0.91292	1099	1	0.18798
SERPIND1	4	0.91355	1100	1	-0.029193
PRDM5	4	0.91368	1101	1	-0.097643
RCOR2	4	0.91456	1102	1	0.20649
AKAP1	4	0.91493	1103	1	-0.061882
OR1M1	4	0.91531	1104	1	0.14615
Control_21	4	0.91556	1105	1	-0.076702
SIRT3	4	0.91581	1106	1	-0.019013
ACTL6B	4	0.91679	1107	1	0.17332
REXO1	4	0.91704	1108	1	-0.24547
DNMT3B	4	0.91934	1109	1	0.40356
OR13D1	4	0.91958	1110	1	0.5359
SAP25	4	0.92006	1111	1	0.038726
PRKAA2	4	0.92172	1112	0	0.014041
APOBEC2	4	0.92195	1113	0	0.21022
H2AFB1	4	0.923	1114	0	-0.25029
HIST1H4D	4	0.92346	1115	0	0.064953
PYGO1	4	0.9262	1116	0	-0.25779
SAT2	4	0.9272	1117	0	0.11326
CUL5	4	0.92776	1118	0	0.14018
ZHX1	4	0.92864	1119	0	0.17084
GATA5	4	0.92918	1120	0	0.27736
ZBTB16	4	0.93016	1121	0	0.34146
APOBEC3C	4	0.93048	1122	0	0.66307
CHD1L	4	0.93059	1123	0	0.060154
HIST1H4I	4	0.93102	1124	0	0.10696
OR4K14	4	0.93144	1125	0	-0.10262
NCOA2	4	0.93165	1126	0	0.58366
ATE1	4	0.93218	1127	0	0.53596
HIF1AN	4	0.93229	1128	0	0.061122
UBE2T	4	0.93292	1129	0	0.58406
APP	4	0.93323	1130	0	-0.096691
CTCFL	4	0.93375	1131	0	0.68961
CACNA1A	4	0.93385	1132	0	0.7462
UHRF2	4	0.93416	1133	0	0.058852
GSE1	4	0.93468	1134	0	0.33028
ARRB1	4	0.936	1135	0	0.15661
USP12	4	0.9363	1136	0	0.3211
PRKCB	4	0.9364	1137	0	0.36909
KDM4D	4	0.9375	1138	0	0.043176
SATL1	4	0.9377	1139	0	0.64501
OR2V2	4	0.93878	1140	0	0.10005
BRD8	4	0.9409	1141	0	-0.1567
CDK2AP1	4	0.94156	1142	0	0.30071
CTBP2	4	0.94194	1143	0	0.11543
CREBBP	4	0.94203	1144	0	0.3201
OR8B2	4	0.94268	1145	0	0.25687
Control_27	4	0.94306	1146	0	-0.092525
Control_3	4	0.94407	1147	0	-0.17535
MBD3L1	4	0.94434	1148	0	0.33144
CASR	4	0.94596	1149	0	0.41604
MTA2	4	0.94622	1150	0	0.055709
SMC1A	4	0.94649	1151	0	0.39903
PARP9	4	0.94666	1152	0	0.087509
SHMT2	4	0.94684	1153	0	-0.098192
UIMC1	4	0.94719	1154	0	0.29926
MYT1L	4	0.94728	1155	0	0.38073
AKNA	4	0.94754	1156	0	0.10644
HIST3H2A	4	0.9478	1157	0	-0.02558
ASXL3	4	0.94815	1158	0	-0.18857
MTA1	4	0.94909	1159	0	0.2718
TET1	4	0.94934	1160	0	0.092198
MBD1	4	0.95027	1161	0	0.21829
PRKAG2	4	0.95085	1162	0	0.14183
GADD45G	4	0.9511	1163	0	0.37396
Control_13	4	0.95216	1164	0	0.71994
USP22	4	0.95273	1165	0	0.80863
TLE1	4	0.95313	1166	0	0.52659
Control_33	4	0.95431	1167	0	-0.05765
AANAT	4	0.95509	1168	0	0.37637
Control_23	4	0.95601	1169	0	0.33763
PRDM1	4	0.9567	1170	0	-0.0047545
BCORL1	4	0.95685	1171	0	0.35299
SETBP1	4	0.95744	1172	0	0.16788
HYAL1	4	0.95767	1173	0	0.1868
RAD51AP1	4	0.95796	1174	0	0.16814
OR10H4	4	0.95811	1175	0	0.033719
GATA6	4	0.95826	1176	0	0.43237
CDY2B	4	0.95833	1177	0	1.1132
ATF7IP	4	0.95891	1178	0	0.72875
SCML2	4	0.95984	1179	0	0.42708
OR1L4	4	0.95999	1180	0	0.99867
OR7G1	4	0.96013	1181	0	0.48459
CHD7	4	0.96055	1182	0	0.46586
NEK6	4	0.96146	1183	0	0.38651
CDY2A	4	0.96166	1184	0	0.15686
HIST1H4L	4	0.962	1185	0	0.017725
SS18L1	4	0.96214	1186	0	0.29721
Control_32	4	0.96268	1187	0	0.50349
PRM2	4	0.96368	1188	0	0.38763
OR51B2	4	0.96434	1189	0	0.61535
OR1Q1	4	0.96543	1190	0	0.30761
ZMYM3	4	0.96575	1191	0	0.32587
AIRE	4	0.96675	1192	0	-0.033886
Control_10	4	0.96856	1193	0	0.48187
MAU2	4	0.96874	1194	0	0.37181
Control_16	4	0.9688	1195	0	-0.041273
JMJD1C	4	0.96886	1196	0	0.39437
OR12D2	4	0.96979	1197	0	0.56203
OR2K2	4	0.97024	1198	0	0.039488
OR52D1	4	0.97036	1199	0	0.37666
OR5C1	4	0.97075	1200	0	0.55144
FOXP3	4	0.97098	1201	0	-0.069931
SLC2A5	4	0.97109	1202	0	0.33286
FOXP4	4	0.97175	1203	0	0.27145
DTX3L	4	0.97245	1204	0	0.24416
NPFFR2	4	0.97267	1205	0	0.048381
HIRIP3	4	0.97341	1206	0	0.57336
PRR14	4	0.97382	1207	0	0.83095
PYROXD2	4	0.97494	1208	0	0.39675
PADI4	4	0.97499	1209	0	0.73311
OR1N2	4	0.97504	1210	0	0.91713
CBX5	4	0.97539	1211	0	0.019252
CHD3	4	0.97645	1212	0	0.3076
OR2H2	4	0.97683	1213	0	0.28863
MYBL1	4	0.97711	1214	0	0.010402
PRKAA1	4	0.9773	1215	0	0.038982
DND1	4	0.97762	1216	0	0.51357
MAOA	4	0.97767	1217	0	0.2932
CUL2	4	0.97844	1218	0	0.21573
DACT3	4	0.97901	1219	0	1.515
UBE2B	4	0.98091	1220	0	0.82035
VDR	4	0.98107	1221	0	0.32919
PAGR1	4	0.98159	1222	0	0.52856
SIRT4	4	0.98214	1223	0	0.31144
TDRD3	4	0.98226	1224	0	0.16541
SMEK2	4	0.98298	1225	0	0.30752
TRERF1	4	0.98317	1226	0	0.25257
MTF2	4	0.98342	1227	0	1.054
FBRS	4	0.98346	1228	0	0.041066
SUPT20H	4	0.9839	1229	0	0.27504
RB1	4	0.98457	1230	0	0.18957
RBBP7	4	0.98491	1231	0	0.70927
FICD	4	0.98525	1232	0	0.44414
SH3TC2	4	0.98545	1233	0	0.59113
Control_11	4	0.98584	1234	0	0.4169
PPP2R5E	4	0.98588	1235	0	0.52278
IKZF3	4	0.98617	1236	0	0.72751
OR5F1	4	0.98623	1237	0	0.66405
ATXN7	4	0.98629	1238	0	0.17135
PRMT1	4	0.98655	1239	0	0.66451
E2F6	4	0.98658	1240	0	0.32172
Control_50	3	0.98759	1241	0	0.46588
ASXL2	4	0.98864	1242	0	0.67089
YAF2	4	0.9891	1243	0	0.97326
OR12D3	4	0.99016	1244	0	0.88815
ZNF653	4	0.99043	1245	0	0.99159
TAF3	4	0.99227	1246	0	0.54054
NPM2	4	0.99229	1247	0	0.29533
GATA4	4	0.99289	1248	0	0.30957
OR10H1	4	0.99432	1249	0	1.0997
OR2F2	4	0.99489	1250	0	0.96319
KDM1B	4	0.9952	1251	0	0.86136
FOXP2	4	0.99576	1252	0	1.0228
Control_31	4	0.99611	1253	0	0.47961
SMARCA2	4	0.99637	1254	0	0.70155
TADA2B	4	0.99666	1255	0	1.1927
UTY	4	0.99688	1256	0	0.74812
SNAI2	4	0.99696	1257	0	1.522
PHF2	4	0.99731	1258	0	1.2275
OR10C1	4	0.99739	1259	0	0.51319
USP44	4	0.99873	1260	0	0.80775
MSL3	4	0.999	1261	0	0.75399
SIRT1	4	0.99977	1262	0	1.3898

## Sheet: GU-pBT-19 Replicate 2
id	num	neg|score	neg|rank	neg|goodsgrna	neg|lfc
SMC2	4	2.2154e-06	1	3	-3.129
SRSF1	4	1.2776e-05	2	4	-2.1533
PCNA	4	2.7593e-05	3	4	-2.8316
CTR9	4	5.3592e-05	4	3	-2.735
RPL10A	4	5.7687e-05	5	4	-3.243
HIST2H2AA4	4	6.5396e-05	6	4	-2.281
RPL27	4	9.399e-05	7	4	-2.8831
CDK7	4	0.00010419	8	4	-1.9961
RPS27A	4	0.00011238	9	3	-2.8986
CDK1	4	0.00011676	10	3	-2.7966
TOP2A	4	0.00014039	11	4	-2.6066
SF3B1	4	0.00016698	12	4	-2.4157
ALG13	4	0.00018144	13	4	-2.6658
CENPW	4	0.00027514	14	4	-2.6484
RPL14	4	0.0003548	15	4	-2.4103
SRSF3	4	0.00039653	16	3	-2.2836
RPS17	4	0.00044463	17	3	-2.3431
RPS3A	4	0.00051718	18	4	-1.7555
DDX21	4	0.00057967	19	4	-1.569
SF3B3	4	0.00060069	20	4	-1.9095
TAF2	4	0.00062228	21	4	-1.9409
H2AFB3	4	0.00072847	22	4	-2.0848
HIST2H3A	4	0.00079269	23	4	-2.381
CENPO	4	0.00082215	24	3	-2.4183
CHD4	4	0.00083986	25	4	-1.8452
RPL23	4	0.00084068	26	3	-2.4712
SMC4	4	0.00090011	27	4	-1.8409
UBE2N	4	0.0010909	28	4	-1.6466
RPS7	4	0.0011892	29	3	-1.5202
YEATS4	4	0.0013272	30	3	-1.7765
RNMT	4	0.0013829	31	4	-1.7993
NCL	4	0.0014703	32	4	-2.1945
RPL18	4	0.0014762	33	4	-1.3559
SAP18	4	0.0015492	34	4	-1.5843
WDHD1	4	0.0016088	35	3	-1.9144
PELP1	4	0.0018122	36	4	-1.4953
RPS8	4	0.0018454	37	2	-1.5739
RPL12	4	0.00194	38	3	-1.8425
RBX1	4	0.0019815	39	3	-1.6289
HIST2H3C	4	0.0021891	40	4	-1.9854
RPL19	4	0.002412	41	4	-1.8441
NAA10	4	0.0026952	42	4	-1.7074
RPS13	4	0.0027183	43	4	-1.8844
ENY2	4	0.0027563	44	4	-1.6293
VRK1	4	0.0027732	45	3	-0.73733
LIN9	4	0.0029321	46	4	-1.4973
EXOSC2	4	0.0030588	47	3	-2.1787
RPL35A	4	0.0031057	48	4	-1.5853
RPL24	4	0.0034421	49	4	-2.4831
RPL34	4	0.0035562	50	3	-2.1003
EED	4	0.0035645	51	4	-1.27
SMEK2	4	0.0035677	52	4	-1.6459
RPS15A	4	0.0036192	53	3	-1.7407
TAF10	4	0.0037087	54	4	-1.1405
EP400	4	0.0037207	55	4	-1.3378
DNMT1	4	0.0037258	56	3	-1.921
RPL5	4	0.0037646	57	4	-1.909
HIST1H2BN	4	0.0037689	58	4	-2.1713
NASP	4	0.0037808	59	4	-1.7691
KANSL3	4	0.0038416	60	4	-1.3962
RPS3	4	0.0041829	61	4	-1.8241
HINFP	4	0.0043282	62	4	-1.7952
NCAPG	4	0.0043554	63	4	-1.6038
RPL11	4	0.0046869	64	4	-1.4476
ORC1	4	0.0047519	65	4	-1.8679
CENPN	4	0.0048743	66	4	-1.8313
SMC3	4	0.004889	67	4	-1.6625
CHEK1	4	0.0055993	68	4	-1.1367
DMAP1	4	0.0057149	69	4	-1.7024
RBBP4	4	0.0058468	70	4	-0.9891
CENPI	4	0.0059655	71	4	-1.4445
TLK2	4	0.0059992	72	4	-1.456
HIST1H2BL	4	0.00624	73	4	-1.6439
ACTR8	4	0.0064038	74	3	-1.4192
AURKA	4	0.0065531	75	2	-0.62647
KAT6A	4	0.0065653	76	4	-1.4244
TERF1	4	0.0067635	77	4	-1.8043
NAT10	4	0.0067689	78	4	-1.2227
RPS26	4	0.0068064	79	4	-2.2756
PPP4C	4	0.0069389	80	4	-1.5374
EXOSC4	4	0.0071316	81	4	-1.3681
SRSF7	4	0.007448	82	3	-1.7453
CDK9	4	0.0075139	83	2	0.096055
WAC	4	0.0077889	84	3	-1.6278
UHRF1	4	0.007971	85	4	-1.8488
SMC1A	4	0.0081774	86	4	-1.2025
PHF3	4	0.0082206	87	4	-1.2737
RPL7A	4	0.0083024	88	3	-0.85434
TAF8	4	0.0083188	89	4	-1.6912
YY1	4	0.0083911	90	3	-1.8789
SS18L2	4	0.0084172	91	4	-1.5169
RPL37A	4	0.0084639	92	3	-1.7372
DNAJC2	4	0.0085057	93	4	-1.038
EPC2	4	0.0085503	94	4	-1.0921
TAF12	4	0.0085578	95	3	-1.706
PRMT5	4	0.0086432	96	4	-1.7277
KAT8	4	0.0086849	97	4	-1.2752
KDM2A	4	0.0088439	98	4	-1.5093
EID2	4	0.0089844	99	3	-1.7246
RPLP2	4	0.0091751	100	4	-1.6359
CHD8	4	0.0093819	101	4	-1.0292
RPL7	4	0.0095195	102	4	-1.4088
SUPT16H	4	0.0098779	103	3	-1.2452
RUVBL1	4	0.010145	104	4	-1.114
RPL4	4	0.010222	105	4	-1.6723
BANP	4	0.010342	106	3	-1.6173
DIDO1	4	0.010688	107	4	-0.93928
MRGBP	4	0.010715	108	4	-0.87603
BMI1	4	0.010847	109	4	-1.2393
HIST1H2BB	4	0.010966	110	4	-1.4517
UCHL5	4	0.011182	111	3	-1.4303
VPS72	4	0.011335	112	4	-1.2977
TERF2	4	0.011452	113	3	-1.5048
OR4F3	4	0.011474	114	4	-0.90513
HIST2H4A	4	0.012121	115	4	-1.5546
CUL3	4	0.012419	116	4	-0.95046
H3F3A	4	0.012679	117	3	-1.5705
HIST2H2BF	4	0.012773	118	4	-1.7141
HIST1H2BK	4	0.013108	119	3	-1.5948
ELP3	4	0.013208	120	4	-1.5664
ZNF546	4	0.013253	121	3	-1.3352
CLNS1A	4	0.013524	122	2	-1.1187
RAD51	4	0.014094	123	3	-1.3523
TP53BP1	4	0.014156	124	4	-1.123
SGOL1	4	0.014164	125	4	-1.3016
RBBP5	4	0.014489	126	3	-1.2666
KANSL1	4	0.014593	127	2	-0.48889
ACTL6A	4	0.014604	128	3	-1.8222
ASH2L	4	0.01515	129	3	-1.729
WDR82	4	0.015374	130	3	-1.6137
CIR1	4	0.015378	131	4	-1.1413
EXOSC9	4	0.015391	132	4	-1.65
MAD2L2	4	0.015891	133	4	-1.0643
SSRP1	4	0.015939	134	3	-1.4646
HIST2H2BE	4	0.016745	135	3	-1.3003
ARID4B	4	0.016871	136	4	-0.80968
EXOSC8	4	0.016945	137	3	-1.1803
LSM11	4	0.017097	138	3	-1.2582
TAF6	4	0.017333	139	4	-1.6429
WASL	4	0.017968	140	3	-1.3826
NPM1	4	0.017974	141	4	-0.95347
RAD21	4	0.01851	142	2	-0.51754
UBE2H	4	0.018536	143	3	-1.2134
OR2A7	4	0.019168	144	3	-1.451
BRCA1	4	0.019292	145	3	-0.57822
JMJD6	4	0.019524	146	4	-1.1935
NCAPH	4	0.020793	147	2	-1.1265
MEAF6	4	0.021191	148	3	-1.3795
PARP8	4	0.021833	149	4	-0.97796
HDAC3	4	0.021833	150	3	-1.488
HJURP	4	0.022182	151	3	-1.2196
RPL9	4	0.022195	152	4	-1.3026
EXOSC7	4	0.022794	153	4	-0.81878
OR4F5	4	0.023065	154	3	-1.1715
RPL6	4	0.023134	155	3	-1.3994
KDM5A	4	0.023358	156	4	-0.56978
SETD5	4	0.023619	157	3	-1.4083
RPL10	4	0.024181	158	4	-1.3967
TADA1	4	0.024465	159	3	-1.1595
HIRA	4	0.02468	160	4	-1.364
TONSL	4	0.024752	161	2	-0.5429
HIST1H1B	4	0.025061	162	4	-1.214
SKP1	4	0.026308	163	3	-0.84176
KAT5	4	0.026438	164	4	-1.4963
HIST1H2AJ	4	0.026513	165	3	-1.4921
RPS9	4	0.026799	166	3	-1.6025
ASH1L	4	0.026813	167	3	-1.2132
DR1	4	0.027067	168	4	-1.1951
INTS12	4	0.027085	169	3	-0.45546
WDR5	4	0.027816	170	4	-1.2487
FBXO11	4	0.028111	171	2	-1.0084
HIST1H3I	4	0.02847	172	4	-0.67791
CENPM	4	0.028746	173	4	-0.62665
INO80	4	0.030359	174	3	-1.2315
CDC6	4	0.030972	175	2	-1.0503
PHF8	4	0.031143	176	4	-0.80872
UBR7	4	0.031166	177	3	-1.1768
GTF2I	4	0.031735	178	4	-0.62755
RUVBL2	4	0.032508	179	4	-1.2332
RPL32	4	0.032679	180	3	-1.4505
ALG1	4	0.032684	181	3	-1.1977
HIST2H4B	4	0.032849	182	3	-1.5395
OR4F4	4	0.033365	183	3	-1.433
WDR77	4	0.033476	184	3	-1.4483
MCM2	4	0.0335	185	4	-1.058
HP1BP3	4	0.033812	186	4	-0.80848
ARID5B	4	0.033937	187	4	-0.62293
RAD54L	4	0.034	188	4	-0.95821
KMT2B	4	0.034276	189	3	-1.3266
FOXP4	4	0.034569	190	4	-0.52672
HDGFRP3	4	0.035662	191	4	-1.0149
WSB2	4	0.035923	192	4	-0.87643
SFPQ	4	0.036229	193	3	-1.1205
HDAC2	4	0.037147	194	3	-0.81923
KDM8	4	0.037208	195	3	-1.1183
HUWE1	4	0.038232	196	3	-1.1723
HIST1H2AC	4	0.038614	197	4	-0.93576
CYP2A13	4	0.03896	198	4	-0.76157
SMYD3	4	0.039273	199	3	-1.0525
CBX2	4	0.03952	200	4	-1.0932
HIST1H2BM	4	0.039932	201	2	-0.54645
SYNCRIP	4	0.040873	202	4	-0.87096
H3F3B	4	0.041162	203	4	-0.91059
CHAF1B	4	0.041317	204	4	-1.3661
TMX2	4	0.041745	205	4	-0.94718
KDM6B	4	0.041765	206	2	0.023842
HIST2H3D	4	0.042017	207	3	-1.0854
UBE2D3	4	0.042112	208	4	-0.60981
FBL	4	0.042369	209	2	-0.86146
HIST1H2AI	4	0.042401	210	3	-1.1062
PLK1	4	0.042533	211	2	-0.80038
HIST1H3C	4	0.043205	212	3	-1.2509
RPS11	4	0.043432	213	3	-1.2461
CHD1L	4	0.043531	214	4	-0.4754
SMNDC1	4	0.043815	215	3	-1.0155
KDM4A	4	0.04391	216	4	-0.8021
PRMT6	4	0.044636	217	3	-1.2166
MSL1	4	0.044687	218	2	-0.88965
MIS18A	4	0.044834	219	2	-0.64604
HMGA1	4	0.0456	220	3	-1.2212
TYW5	4	0.045775	221	3	-1.1051
RAD54B	4	0.046158	222	4	-1.0189
HIST1H2BJ	4	0.047114	223	4	-1.1054
NSL1	4	0.047131	224	3	-0.77669
KAT6B	4	0.047274	225	4	-1.17
TDRD3	4	0.048336	226	3	-0.96777
ESCO2	4	0.04866	227	3	-1.0279
PCGF2	4	0.049483	228	4	-0.33501
ING3	4	0.050405	229	4	-1.1256
HDGF	4	0.05042	230	3	-1.1916
PPP1R13L	4	0.050743	231	4	-0.95833
CENPC	4	0.051169	232	4	-0.83915
NFRKB	4	0.051187	233	3	-0.92889
AURKB	4	0.051768	234	4	-1.0759
JADE3	4	0.052443	235	3	-1.0178
TAF7	4	0.053236	236	3	-0.88078
INO80C	4	0.053777	237	4	-0.89406
EXOSC6	4	0.053954	238	4	-1.1392
BARD1	4	0.054477	239	2	-0.8633
ELP2	4	0.054747	240	3	-0.956
BRDT	4	0.055449	241	3	-0.96154
HIST1H2BI	4	0.056039	242	3	-1.004
TAF1	4	0.056277	243	3	-0.44223
CHAF1A	4	0.056395	244	3	-1.2722
PATZ1	4	0.056484	245	4	-0.45755
SUZ12	4	0.05723	246	3	-0.88777
HIST1H2BH	4	0.057451	247	3	-1.1363
CDK3	4	0.05747	248	3	-1.1751
KMT2D	4	0.058073	249	3	-0.93781
IQGAP2	4	0.059673	250	3	-1.2266
ERCC6L2	4	0.06049	251	3	-0.98876
CDC73	4	0.061105	252	3	-1.0041
TAF6L	4	0.062144	253	3	-1.1852
HIST1H4E	4	0.062344	254	3	-1.1055
NSMCE1	4	0.063094	255	2	-0.3628
CSRP2BP	4	0.06341	256	3	-0.94446
CENPA	4	0.064851	257	3	-0.89162
NCAPD3	4	0.065338	258	3	-1.1597
KANSL2	4	0.066332	259	3	-1.1372
BRD9	4	0.067827	260	2	-0.17013
HIST1H2AM	4	0.069118	261	3	-1.0061
HIST1H2AK	4	0.07119	262	3	-1.0775
HIST2H2AC	4	0.071737	263	3	-1.186
ELP6	4	0.072125	264	3	-0.60254
SPI1	4	0.073495	265	3	-1.1494
YWHAZ	4	0.074828	266	3	-1.1591
MBTD1	4	0.074929	267	3	-1.0189
PARP12	4	0.075633	268	3	-0.94773
Control_47	4	0.075723	269	2	-0.81207
TAF5	4	0.075869	270	2	-0.73152
PPP2R5D	4	0.076616	271	2	-0.11033
HIST1H2BE	4	0.077298	272	3	-1.1246
TCEA2	4	0.079215	273	3	-0.96411
SIRT7	4	0.08141	274	3	-1.1545
HCFC1	4	0.081835	275	3	-0.78101
HIST2H2AB	4	0.082744	276	3	-0.97177
Control_26	4	0.084391	277	3	-0.95741
HIST1H2BF	4	0.087897	278	3	-0.78868
OR2T3	4	0.088513	279	1	0.29264
PRMT1	4	0.089392	280	3	-0.90232
RPL37	4	0.08987	281	3	-1.1094
TDRKH	4	0.091469	282	3	-0.65887
LAS1L	4	0.091795	283	2	-0.79177
DPF1	4	0.092944	284	2	-0.52556
TEX10	4	0.093231	285	3	-0.89399
SMEK1	4	0.093248	286	2	-0.54564
EPC1	4	0.093681	287	2	-0.029097
DDB1	4	0.094222	288	2	-0.58199
SATB2	4	0.095935	289	2	-0.51433
BUB1	4	0.098154	290	3	-0.94165
CHD7	4	0.099147	291	2	-0.44521
KAT2A	4	0.10007	292	3	-0.87466
ARID1B	4	0.10103	293	2	-0.13999
PPP2CA	4	0.1014	294	3	-0.68595
HMGN5	4	0.10308	295	3	-0.76557
SUPT6H	4	0.10342	296	3	-0.98562
PRKAG2	4	0.10359	297	3	-0.75806
YEATS2	4	0.10512	298	3	-0.7126
TRRAP	4	0.10687	299	2	-0.57554
CBX6	4	0.1077	300	3	-1.1815
PRKDC	4	0.10799	301	3	-0.87789
UBR2	4	0.10805	302	3	-0.71342
PPP2R5A	4	0.10902	303	3	-0.90751
EZH2	4	0.1116	304	2	-0.49581
PPP2R5B	4	0.1144	305	3	-0.84009
ATAD2	4	0.11684	306	3	-0.81628
PADI1	4	0.11775	307	1	0.051299
OIP5	4	0.11869	308	3	-0.91598
PHF20L1	4	0.11922	309	2	-0.6698
SENP3	4	0.11984	310	3	-0.72235
Control_19	4	0.12029	311	2	-0.62865
ASF1A	4	0.12136	312	3	-0.71846
BRMS1L	4	0.12243	313	2	-0.604
PRKAA1	4	0.12374	314	3	-0.65688
SPEN	4	0.1243	315	3	-0.80287
CDK2	4	0.12485	316	3	-0.8542
EYA3	4	0.12524	317	3	-0.88798
COX6A1	4	0.12543	318	3	-0.76984
IKBKAP	4	0.12675	319	3	-0.84709
ACTR6	4	0.12714	320	3	-0.8769
HIST1H2AH	4	0.12782	321	3	-0.59534
ZMYM2	4	0.12838	322	3	-0.90079
JAK2	4	0.12847	323	3	-0.74212
H2AFX	4	0.12866	324	3	-0.67178
CENPH	4	0.12924	325	3	-0.90264
USP15	4	0.12962	326	3	-0.76308
ITGB3BP	4	0.12996	327	2	-0.54897
TTK	4	0.13139	328	3	-0.98507
PAK2	4	0.13155	329	3	-0.63779
ZFP57	4	0.13388	330	2	-0.69942
ANP32B	4	0.13495	331	3	-0.54012
PDS5B	4	0.13525	332	3	-0.59494
HAT1	4	0.13526	333	2	-0.65474
CHD3	4	0.13582	334	2	-0.57704
OR1K1	4	0.13882	335	3	-0.67695
APEX1	4	0.13921	336	2	-0.40609
SMYD4	4	0.14042	337	3	-0.60587
KDM3B	4	0.14062	338	3	-0.89
KDM1A	4	0.14122	339	3	-0.8258
BLM	4	0.14142	340	2	-0.67049
HIST1H1C	4	0.14227	341	3	-0.86465
SMARCC2	4	0.14304	342	3	-0.6565
OR2B3	4	0.14346	343	1	0.41827
Control_23	4	0.14487	344	3	-0.44183
DPY30	4	0.14487	345	3	-0.93439
TTF2	4	0.14558	346	2	0.029672
BPTF	4	0.14652	347	3	-0.84651
BABAM1	4	0.14824	348	2	-0.77763
MBD4	4	0.14836	349	3	-0.6657
OR2K2	4	0.14878	350	3	-0.64525
PRPF31	4	0.1491	351	3	-0.783
CEBPA	4	0.1498	352	1	0.40007
MTA2	4	0.15025	353	2	-0.59587
DDB2	4	0.15148	354	3	-0.85587
APOBEC3C	4	0.15211	355	3	-0.70065
PHF21A	4	0.1533	356	3	-0.51332
LRWD1	4	0.15633	357	3	-0.69594
TRDMT1	4	0.15691	358	2	-0.65375
MAOA	4	0.15739	359	3	-0.68174
PARG	4	0.1575	360	1	-0.22154
CIT	4	0.15837	361	2	-0.62892
DNAJC1	4	0.15911	362	3	-0.57452
JMJD7	4	0.15997	363	3	-0.602
EYA2	4	0.16098	364	1	0.18782
CENPL	4	0.16148	365	3	-0.59089
SIRT6	4	0.16189	366	3	-0.86201
RRP8	4	0.16191	367	3	-1.0054
HDAC5	4	0.16299	368	3	-0.69358
HIST1H4C	4	0.16376	369	2	-0.2886
INO80E	4	0.16386	370	3	-0.84977
PRKAB2	4	0.16496	371	3	-0.57042
Control_49	4	0.16518	372	3	-0.85382
TCF20	4	0.16539	373	3	-0.83515
NCAPD2	4	0.16583	374	1	-0.018853
CYP11A1	4	0.16781	375	3	-0.82097
SUV39H1	4	0.16803	376	3	-0.85841
TBL1XR1	4	0.16871	377	3	-0.73835
MYBL1	4	0.16914	378	3	-0.72691
CDC5L	4	0.16931	379	2	-0.64591
MBD3L2	4	0.16936	380	3	-0.79271
HIST1H3E	4	0.17047	381	3	-0.53382
ARID3B	4	0.1707	382	3	-0.66809
Control_44	4	0.17136	383	1	0.41141
MTA1	4	0.17136	384	3	-0.63188
RNF40	4	0.17274	385	2	-0.20576
SMARCAD1	4	0.1736	386	3	-0.59159
REST	4	0.17411	387	2	-0.53838
PCGF3	4	0.17411	388	1	0.4247
LEO1	4	0.17428	389	3	-0.62762
ATR	4	0.17592	390	2	-0.66362
SYT4	4	0.17654	391	3	-0.8283
USP3	4	0.17881	392	3	-0.71265
UBE2A	4	0.17891	393	2	-0.3264
BRPF1	4	0.17986	394	2	-0.29872
HIST1H2BO	4	0.18138	395	2	-0.60502
RERE	4	0.18225	396	3	-0.82724
MED4	4	0.18294	397	3	-0.59305
PARP15	4	0.18301	398	1	0.25282
DOT1L	4	0.18549	399	3	-0.54604
PRKAG3	4	0.18619	400	3	-0.58858
RNMTL1	4	0.18812	401	3	-0.77585
MYSM1	4	0.18913	402	1	0.01077
HIST3H2BB	4	0.18947	403	3	-0.49598
USP16	4	0.1898	404	1	-0.092425
RBBP6	4	0.18994	405	3	-0.66425
ESPL1	4	0.19017	406	3	-0.6958
SMYD2	4	0.19088	407	3	-0.57361
CBX3	4	0.19121	408	2	-0.20964
CASR	4	0.19277	409	3	-0.60584
OR7A17	4	0.19349	410	3	-0.52894
Control_9	4	0.19453	411	1	0.19345
OGT	4	0.19588	412	2	-0.27266
RPL36	4	0.1979	413	3	-0.36281
GATA1	4	0.19803	414	3	-0.62477
APOBEC3A	4	0.19805	415	2	-0.45738
HMGN2	4	0.19837	416	3	-0.7708
MYBBP1A	4	0.19851	417	3	-0.60657
AHCTF1	4	0.19924	418	3	-0.4548
BRD1	4	0.19931	419	2	-0.66733
EID2B	4	0.20059	420	3	-0.40987
TFDP1	4	0.20087	421	2	-0.67706
UBAP2L	4	0.2015	422	3	-0.72898
SMC1B	4	0.20402	423	2	-0.43154
USP49	4	0.20408	424	3	-0.51475
SNAPC4	4	0.20457	425	3	-0.79329
MLLT1	4	0.2046	426	1	0.46415
ZZZ3	4	0.20506	427	3	-0.61162
HELLS	4	0.20531	428	3	-0.57141
NPAS2	4	0.20661	429	2	-0.17289
PRKCA	4	0.2085	430	3	-0.64298
ELP4	4	0.20875	431	3	-0.56394
ARID2	4	0.20949	432	3	-0.5574
POLD3	4	0.20971	433	2	-0.56024
GATAD2B	4	0.21067	434	2	-0.5104
Control_35	4	0.21122	435	3	-0.47443
AVEN	4	0.21147	436	3	-0.60757
OR1L4	4	0.21172	437	3	-0.46192
SUDS3	4	0.21222	438	3	-0.60911
HIST1H3F	4	0.21297	439	3	-0.5004
DEF8	4	0.21325	440	1	-0.13106
MECP2	4	0.21385	441	2	-0.5116
SMARCA4	4	0.21391	442	1	-0.10597
H1FOO	4	0.21513	443	2	-0.64522
MLLT6	4	0.21524	444	2	-0.20183
TAF5L	4	0.21572	445	3	-0.60508
HIST1H4H	4	0.21622	446	3	-0.58903
MPHOSPH8	4	0.21865	447	2	-0.58574
ALKBH1	4	0.21994	448	2	-0.53875
MYO18A	4	0.22051	449	3	-0.50463
PCGF1	4	0.22178	450	3	-0.42957
TP53	4	0.22187	451	2	-0.68307
STAG2	4	0.22204	452	3	-0.567
DEK	4	0.22283	453	2	-0.53507
PDP1	4	0.22314	454	3	-0.39619
SETBP1	4	0.22331	455	3	-0.71333
PPOX	4	0.22433	456	3	-0.50902
RMI1	4	0.22511	457	2	-0.31783
PRMT8	4	0.2269	458	3	-0.70742
C11orf30	4	0.22707	459	1	0.16685
TFPT	4	0.22736	460	2	-0.59306
PARP2	4	0.22793	461	3	-0.53834
ING5	4	0.22833	462	2	-0.15361
TAF3	4	0.22844	463	3	-0.61306
NFYC	4	0.22973	464	3	-0.51738
H2AFZ	4	0.23099	465	1	0.0086071
PKM	4	0.23256	466	2	-0.47767
H2AFY	4	0.23424	467	2	-0.15242
CCDC101	4	0.23468	468	3	-0.57292
HIST1H4J	4	0.23489	469	2	-0.2279
EXOSC1	4	0.23572	470	3	-0.47264
HIST2H2AA3	4	0.23582	471	2	-0.68771
HIST1H4K	4	0.23651	472	3	-0.60324
PRDM6	4	0.23677	473	3	-0.53056
BCOR	4	0.23756	474	3	-0.60462
NMT2	4	0.23809	475	3	-0.41643
SCG2	4	0.23967	476	3	-0.6111
EXOSC5	4	0.24007	477	1	0.24137
HLCS	4	0.24074	478	2	-0.42105
SIN3A	4	0.24107	479	2	-0.59385
RPS6KA3	4	0.24126	480	3	-0.57077
CYP3A7	4	0.24152	481	3	-0.43784
ERCC6L	4	0.24179	482	3	-0.57347
PAF1	4	0.24206	483	3	-0.68878
KAT7	4	0.24285	484	3	-0.49495
PADI4	4	0.24458	485	2	-0.13472
DNTTIP2	4	0.24605	486	3	-0.40414
PRDM2	4	0.24658	487	3	-0.63103
KDM4D	4	0.24667	488	3	-0.61783
HMGN4	4	0.247	489	2	-0.6752
SETDB1	4	0.24715	490	2	0.071825
ZCWPW1	4	0.24733	491	2	-0.54237
KMT2A	4	0.24971	492	2	-0.40004
JADE2	4	0.25142	493	3	-0.38361
SIRT1	4	0.25304	494	3	-0.535
GSG2	4	0.25417	495	1	-0.15414
A1CF	3	0.25508	496	2	-0.66278
BTAF1	4	0.25576	497	3	-0.38425
Control_30	4	0.25631	498	3	-0.34264
SMARCE1	4	0.25672	499	2	0.065825
CBX4	4	0.25763	500	2	-0.62796
OR2L3	4	0.25767	501	3	-0.55347
TDRD9	4	0.25876	502	3	-0.34171
HMG20B	4	0.26013	503	3	-0.41929
RAD54L2	4	0.26041	504	3	-0.63424
OR1E1	4	0.26096	505	3	-0.65642
PYGO1	4	0.26288	506	3	-0.39305
MEA1	4	0.26344	507	3	-0.37732
NAA30	4	0.26368	508	2	0.39443
SIRT3	4	0.26399	509	3	-0.3881
TNNT1	4	0.26454	510	3	-0.41319
ARL6IP4	4	0.26537	511	3	-0.4653
BDP1	4	0.26787	512	3	-0.34582
PCYOX1	4	0.26815	513	3	-0.45156
ZBTB7C	4	0.26871	514	1	-0.10584
SRRM2	4	0.26926	515	3	-0.49612
PRMT9	4	0.27003	516	2	-0.39908
NFYB	4	0.27059	517	2	-0.16838
MYT1	4	0.27094	518	3	-0.48674
SETD1A	4	0.27104	519	2	-0.35641
PARP1	4	0.27121	520	1	0.68409
EYA4	4	0.27239	521	2	-0.49356
AEBP2	4	0.27246	522	2	-0.1748
DDX50	4	0.27262	523	3	-0.57281
SUV420H1	4	0.27486	524	3	-0.41623
ZNF584	4	0.27558	525	2	-0.16056
PARS2	4	0.27599	526	3	-0.46639
PHF23	4	0.27655	527	3	-0.5104
PPP2R1B	4	0.27678	528	3	-0.66272
NUP50	4	0.27807	529	1	0.26321
PKN1	4	0.27825	530	3	-0.43739
ARNTL	4	0.27881	531	2	-0.12722
NIPBL	4	0.27931	532	1	0.072539
PBK	4	0.27995	533	3	-0.31695
DPF3	4	0.28055	534	2	-0.3319
RNF8	4	0.2808	535	3	-0.41211
RFX5	4	0.28364	536	2	-0.41806
H2AFJ	4	0.2855	537	1	0.47587
Control_50	3	0.28641	538	1	-0.21048
G2E3	4	0.28662	539	2	-0.23999
TSSK6	4	0.28673	540	2	-0.20825
TLK1	4	0.28737	541	3	-0.49738
ING2	4	0.28794	542	3	-0.3776
NAP1L3	4	0.28796	543	2	-0.42648
PPP2R5C	4	0.28857	544	2	-0.51046
TBL1X	4	0.28967	545	3	-0.52797
CBX1	4	0.29082	546	3	-0.5916
ATAD2B	4	0.29105	547	2	-0.38169
APOBEC3F	4	0.2914	548	3	-0.34222
HIST1H4G	4	0.29168	549	3	-0.3889
MAZ	4	0.29208	550	2	-0.44811
Control_29	4	0.29225	551	2	-0.17214
Control_25	4	0.29313	552	3	-0.35431
PRKAA2	4	0.29481	553	2	0.033868
ACTB	4	0.29516	554	3	-0.43139
GMPS	4	0.29687	555	2	-0.46584
HIST1H2AL	4	0.29721	556	2	-0.27521
CUL1	4	0.29774	557	2	-0.21773
Control_17	4	0.29995	558	2	-0.58675
SUV420H2	4	0.30139	559	2	0.30112
HIST4H4	4	0.30236	560	2	-0.3438
SMOX	4	0.3032	561	1	0.16938
CARM1	4	0.30622	562	2	-0.38002
NSD1	4	0.30786	563	2	-0.56053
POLR3D	4	0.30803	564	1	0.17038
TRIM16	4	0.31642	565	1	-0.12023
BRD2	4	0.32099	566	2	-0.43928
BRPF3	4	0.32203	567	2	-0.4517
GTF3C2	4	0.32307	568	2	0.0462
PHF12	4	0.32481	569	2	-0.55462
XRCC1	4	0.32827	570	1	0.2373
TDRD7	4	0.3312	571	2	-0.41505
Control_1	4	0.33211	572	2	-0.48205
MAU2	4	0.3335	573	2	-0.23832
OR1Q1	4	0.33385	574	2	-0.18178
SMYD5	4	0.33455	575	2	-0.19028
PRMT3	4	0.33524	576	2	-0.455
HMGB1	4	0.33559	577	2	-0.42719
SUPT7L	4	0.33594	578	2	-0.42182
H1FNT	4	0.33629	579	2	-0.43232
PRDM11	4	0.33733	580	2	-0.099464
ARID4A	4	0.33873	581	2	-0.25401
RAD51AP1	4	0.34012	582	2	-0.24952
HIST1H4B	4	0.34082	583	2	-0.42032
NPTXR	4	0.34112	584	1	0.049364
TDRD6	4	0.34152	585	2	-0.25429
OR2V2	4	0.34228	586	1	0.39251
JARID2	4	0.34286	587	2	-0.081
HIST1H4F	4	0.34711	588	2	-0.52831
CRAMP1L	4	0.34781	589	2	-0.46399
TET3	4	0.34851	590	2	-0.31378
INO80B	4	0.34978	591	1	-0.0065495
RPS6KA4	4	0.3515	592	2	-0.18859
ARID5A	4	0.35207	593	1	0.073732
NAA60	4	0.35236	594	2	-0.27851
UBR5	4	0.35379	595	1	0.069608
SAT2	4	0.35411	596	2	-0.39176
PSIP1	4	0.35972	597	2	-0.32159
PARP11	4	0.36005	598	1	0.70811
TDG	4	0.36288	599	2	-0.32762
PHF14	4	0.36289	600	1	0.047853
OR2A4	4	0.36458	601	1	-0.069587
PHF10	4	0.36463	602	2	-0.37468
SGOL2	4	0.36498	603	2	-0.26633
ENC1	4	0.36853	604	2	0.010979
IKZF3	4	0.37166	605	2	-0.28228
ACTA2	4	0.37201	606	2	-0.23572
GADD45G	4	0.37236	607	2	-0.28911
SENP1	4	0.37307	608	2	-0.49303
SETD3	4	0.37357	609	2	-0.22529
Control_12	4	0.37412	610	2	0.036327
HMGN1	4	0.37588	611	2	-0.10289
RARA	4	0.37693	612	2	-0.26307
SUPT20H	4	0.37764	613	2	-0.38239
MIER1	4	0.37858	614	2	-0.14388
ZSWIM2	4	0.37969	615	1	0.23503
ERN1	4	0.3808	616	1	0.013397
OR7C2	4	0.38151	617	2	0.24046
MYT1L	4	0.38186	618	2	-0.41231
SAFB	4	0.38246	619	1	0.031821
HIST3H2A	4	0.38356	620	1	0.051838
ZRANB3	4	0.38433	621	2	-0.37398
MBD1	4	0.38466	622	2	-0.26731
BAZ2B	4	0.38576	623	2	-0.33501
SMARCAL1	4	0.3889	624	2	-0.3725
USP44	4	0.38926	625	2	-0.3385
OR2G3	4	0.3918	626	2	-0.33194
CENPU	4	0.39234	627	2	-0.33184
HDAC6	4	0.39343	628	2	-0.11835
SETD7	4	0.3956	629	2	0.062318
OR2G2	4	0.39561	630	2	-0.36748
OR4K1	4	0.3963	631	2	-0.47829
NOC2L	4	0.39832	632	2	-0.51271
RBP1	4	0.39887	633	1	0.58107
ASXL3	4	0.40049	634	1	0.20583
GFI1	4	0.40211	635	2	-0.14913
HIST1H3A	4	0.4023	636	2	-0.23441
SAP130	4	0.403	637	2	-0.45948
USP7	4	0.40319	638	2	-0.14804
HIST1H2BD	4	0.40335	639	2	-0.29585
Control_8	4	0.40476	640	2	-0.10821
NAP1L2	4	0.40582	641	2	-0.1612
RIMS1	4	0.40617	642	2	-0.44467
BAZ1A	4	0.40653	643	2	-0.22213
GLYAT	4	0.40802	644	1	0.16538
HIST1H1T	4	0.40864	645	2	-0.29538
ARID1A	4	0.40935	646	2	-0.15708
Control_6	4	0.40962	647	2	-0.3034
RNF17	4	0.4097	648	2	-0.26596
PPP4R2	4	0.41005	649	2	-0.44359
SLC26A3	4	0.41176	650	1	0.88459
MORF4L2	4	0.41217	651	2	-0.41288
PNMAL1	4	0.41282	652	1	0.57536
PPARGC1A	4	0.41287	653	2	-0.28942
DNMT3A	4	0.41463	654	2	0.032963
OFD1	4	0.41495	655	1	-0.17219
DZIP3	4	0.41534	656	2	-0.097063
HIST1H4D	4	0.41569	657	2	-0.40251
RNF20	4	0.41604	658	2	-0.3401
TNP1	4	0.41654	659	2	-0.11805
HIST1H3D	4	0.4171	660	2	-0.49443
MLH1	4	0.41865	661	1	-0.085089
MBD3	4	0.41918	662	2	-0.08714
RPS14	4	0.41992	663	2	-0.2295
UBE2T	4	0.42027	664	2	-0.43845
UIMC1	4	0.42203	665	2	-0.24759
FOXP1	4	0.42274	666	2	-0.35031
CSNK2A1	4	0.42309	667	2	0.13505
DAXX	4	0.42339	668	2	-0.33191
FBRSL1	4	0.42978	669	2	-0.22712
NPM3	4	0.43084	670	2	0.070184
EYA1	4	0.4333	671	1	0.44506
GLYR1	4	0.43433	672	1	-0.057098
EXOSC3	4	0.43542	673	2	-0.31354
OR1I1	4	0.43588	674	1	0.89632
Control_34	4	0.43898	675	1	-0.017962
BAZ1B	4	0.43999	676	2	-0.32734
WHSC1	4	0.44	677	2	-0.022861
OR6B1	4	0.44103	678	1	0.15167
Control_48	4	0.44175	679	2	-0.12827
Control_4	4	0.44308	680	1	0.34005
TLE4	4	0.4441	681	1	0.040203
YWHAE	4	0.44512	682	2	0.30375
ART4	4	0.44614	683	1	0.42678
SMARCB1	4	0.44716	684	2	-0.41655
APOBEC3G	4	0.44737	685	2	-0.41095
CDYL2	4	0.44817	686	1	0.0048985
OR5D13	4	0.44878	687	2	-0.38653
PCGF6	4	0.44919	688	2	-0.39987
BRWD1	4	0.45124	689	2	-0.35826
AANAT	4	0.45222	690	2	-0.30279
APP	4	0.45323	691	1	0.40979
KDM2B	4	0.45374	692	1	0.14753
APOBEC3D	4	0.45405	693	2	-0.066688
JADE1	4	0.4544	694	2	0.13684
ERBB4	4	0.4572	695	2	-0.32427
Control_21	4	0.45726	696	2	0.12543
RCOR2	4	0.45826	697	2	-0.35357
SETD8	4	0.45861	698	2	-0.41888
ZNHIT1	4	0.45896	699	2	0.3662
NCOA6	4	0.45966	700	2	-0.23046
TARBP1	4	0.46026	701	1	-0.15267
NAGS	4	0.46036	702	2	-0.22629
MLLT3	4	0.46176	703	2	-0.3867
ANP32E	4	0.46375	704	1	0.20713
HSPA1A	4	0.46456	705	2	0.027642
THUMPD2	4	0.46573	706	1	0.49077
STAG1	4	0.46736	707	2	-0.30421
CHD2	4	0.46841	708	2	-0.2526
EEF1A2	4	0.46876	709	2	-0.42306
TET2	4	0.47016	710	2	-0.37655
H2AFY2	4	0.47067	711	1	0.92607
FOXA1	4	0.47117	712	1	-0.0096597
SMARCA5	4	0.47215	713	2	-0.16205
CAND1	4	0.47331	714	2	-0.2588
MORF4L1	4	0.47362	715	2	-0.26659
H1F0	4	0.47505	716	2	-0.43127
GADD45A	4	0.4754	717	2	-0.28132
IL4I1	4	0.47607	718	1	0.6377
MASTL	4	0.47802	719	2	-0.30887
OR1D2	4	0.47854	720	2	0.026062
CUL5	4	0.48029	721	2	-0.27188
KDM4B	4	0.48093	722	1	0.37531
CHD9	4	0.48142	723	1	0.26105
PYGO2	4	0.48342	724	2	0.045408
OR5I1	4	0.48432	725	1	0.78723
ATRX	4	0.48447	726	2	-0.20488
UHRF2	4	0.48516	727	2	-0.13537
CTCF	4	0.48586	728	2	-0.10858
KDM5D	4	0.48656	729	2	0.023865
NCOR2	4	0.48673	730	2	0.0051574
FXR2	4	0.48721	731	1	0.66458
PRKAG1	4	0.48725	732	2	-0.22178
PHF21B	4	0.4883	733	2	-0.2362
NCAPG2	4	0.492	734	2	-0.24046
NCOA1	4	0.49248	735	2	-0.10961
MAX	4	0.49295	736	1	0.55951
SMARCD1	4	0.49316	737	2	-0.20914
TRIM33	4	0.4942	738	2	0.059321
WFDC5	4	0.49524	739	2	0.1497
RSL1D1	4	0.49628	740	2	-0.24242
PHC2	4	0.49676	741	1	-0.069724
ZNF335	4	0.49698	742	2	-0.35076
AURKC	4	0.49818	743	1	0.031958
ZNF532	4	0.49906	744	2	-0.21629
PHC3	4	0.50007	745	2	-0.27182
DHX9	4	0.50079	746	2	-0.29871
SP100	4	0.50101	747	1	-0.14306
FAM171B	4	0.50289	748	1	0.088852
H3F3C	4	0.5043	749	2	-0.40021
HORMAD2	4	0.50459	750	2	-0.067167
MCRS1	4	0.50617	751	1	0.27109
ACTR5	4	0.50701	752	2	-0.084437
SP1	4	0.50757	753	1	0.87361
HIST1H2AE	4	0.51129	754	1	-0.21642
PARP4	4	0.51314	755	1	0.22139
ELP5	4	0.51357	756	2	-0.35495
PER1	4	0.5146	757	2	-0.3308
AKNA	4	0.51637	758	2	-0.25609
SMARCC1	4	0.51775	759	1	0.41804
APOBEC2	4	0.51838	760	2	-0.29361
HIST1H1A	4	0.52147	761	2	-0.21029
MAP3K7	4	0.52353	762	2	-0.16112
BAZ2A	4	0.52525	763	2	-0.31686
CEBPE	4	0.52627	764	2	-0.37073
PRMT2	4	0.52686	765	1	0.215
Control_5	4	0.52867	766	2	-0.095362
HIST1H2AB	4	0.52901	767	2	-0.016907
USP36	4	0.53002	768	2	-0.28341
Control_3	4	0.53004	769	2	0.0043046
HIF1AN	4	0.53092	770	1	0.54836
OR1A2	4	0.53106	771	2	-0.20691
HIST1H3G	4	0.53652	772	2	-0.30645
FBXL19	4	0.53718	773	1	0.34878
UBN1	4	0.53852	774	2	-0.2804
PRDM4	4	0.53941	775	2	0.045335
SCML4	4	0.53958	776	2	0.25719
AEBP1	4	0.54026	777	2	-0.29247
HIST1H3H	4	0.5447	778	1	-0.088205
APOBEC3H	4	0.54558	779	1	0.76859
LYVE1	4	0.54602	780	1	0.027343
OR1D5	4	0.54671	781	2	0.082444
PIN1	4	0.54734	782	1	-0.031056
HDAC11	4	0.54865	783	1	-0.1488
HIRIP3	4	0.54908	784	2	0.1235
SHMT2	4	0.55126	785	2	0.025996
NAP1L1	4	0.55246	786	2	0.0118
OR2M2	4	0.55482	787	2	-0.027427
STAG3	4	0.5556	788	2	-0.20187
ZBTB2	4	0.55583	789	2	0.16233
HDAC8	4	0.55732	790	1	-0.23748
INO80D	4	0.55785	791	2	-0.26821
HIST1H4L	4	0.55947	792	1	0.054538
TAF4	4	0.55953	793	2	-0.18199
ANP32A	4	0.56161	794	2	-0.047581
KMT2C	4	0.56332	795	1	0.56678
CDK17	4	0.56356	796	2	-0.32985
ST18	4	0.56456	797	2	-0.19404
RAI1	4	0.56459	798	1	-0.07797
TCEAL8	4	0.56544	799	1	-0.029631
RCOR3	4	0.56557	800	2	-0.039225
CYP2B6	4	0.56629	801	1	-0.11408
OR6C2	4	0.56798	802	1	0.022884
L3MBTL4	4	0.56967	803	1	0.13166
ATXN7L3	4	0.57192	804	2	-0.11876
CBX7	4	0.57219	805	1	-0.20613
MST1	4	0.57429	806	1	0.15353
USP21	4	0.57596	807	1	0.071341
CXXC1	4	0.57679	808	1	0.012406
KDM3A	4	0.57824	809	2	0.37902
Control_20	4	0.57857	810	2	-0.31644
SMARCA2	4	0.57887	811	1	0.050626
APITD1	4	0.57923	812	2	-0.3331
PAXIP1	4	0.58052	813	1	0.17086
ZNF524	4	0.58056	814	2	-0.31951
OR9G1	4	0.58155	815	2	0.22152
GADD45B	4	0.58464	816	2	-0.023701
SFMBT1	4	0.58505	817	1	-0.15966
PRDM1	4	0.58751	818	1	0.14996
CHD5	4	0.58816	819	2	0.11851
BRMS1	4	0.59046	820	2	-0.16012
SHPRH	4	0.59342	821	2	-0.36732
PRKAB1	4	0.59407	822	2	-0.52676
OR11A1	4	0.59521	823	1	0.035444
ZGPAT	4	0.59561	824	1	-0.068204
HIST1H4A	4	0.59571	825	2	0.1217
HDGFL1	4	0.59637	826	2	-0.33495
RYBP	4	0.59702	827	2	0.047083
Control_10	4	0.59768	828	2	-0.23502
H2AFB1	4	0.59833	829	2	-0.25119
PRDM5	4	0.59898	830	2	-0.15653
SETD1B	4	0.59962	831	2	-0.18644
USP11	4	0.60122	832	1	0.23958
PRDM16	4	0.60159	833	2	-0.076431
JDP2	4	0.60387	834	2	-0.10713
OR10H4	4	0.60582	835	2	0.019011
Control_37	4	0.60597	836	2	0.44702
MINA	4	0.60615	837	2	-0.038937
SETD4	4	0.60712	838	2	-0.31826
ZKSCAN2	4	0.60745	839	2	-0.17187
ATF2	4	0.60872	840	2	0.20375
TET1	4	0.61004	841	2	-0.03092
CBX5	4	0.61036	842	2	-0.085199
DPPA3	4	0.61107	843	1	0.082483
Control_18	4	0.61359	844	2	-0.30736
TAF1L	4	0.61424	845	2	-0.25846
PADI3	4	0.61535	846	1	0.37719
PYROXD2	4	0.61617	847	2	0.035885
OR10H2	4	0.61681	848	2	-0.17077
REXO1	4	0.61767	849	2	-0.033197
NAA40	4	0.61906	850	2	-0.13064
ING4	4	0.62035	851	2	-0.32785
POLE3	4	0.62131	852	2	-0.066597
ERCC6	4	0.6219	853	1	0.10441
CUL2	4	0.62195	854	2	0.043588
ZNF516	4	0.62304	855	1	0.96899
DACT3	4	0.62515	856	2	-0.23123
HDAC1	4	0.62547	857	2	-0.22809
CLOCK	4	0.62706	858	2	-0.30993
ANKRD32	4	0.62722	859	1	0.44909
PHF7	4	0.62802	860	2	-0.12443
VDR	4	0.63024	861	1	0.92655
HCFC2	4	0.63405	862	2	-0.1806
OR2C1	4	0.63594	863	2	-0.042395
TRIM28	4	0.63784	864	2	-0.21085
FAM175B	4	0.63808	865	1	0.1187
OR5AK2	4	0.64029	866	2	0.0132
PHF19	4	0.64067	867	2	-0.087344
NBN	4	0.6413	868	2	-0.17005
PRM3	4	0.64224	869	2	-0.19221
ZNF648	4	0.64694	870	2	-0.25971
RLIM	4	0.64818	871	2	0.011389
RSF1	4	0.64881	872	2	-0.30167
SCMH1	4	0.64977	873	1	-0.036901
EP300	4	0.65036	874	2	-0.09632
Control_27	4	0.65067	875	2	-0.31213
ZNF598	4	0.65086	876	1	0.43305
PRDM8	4	0.65099	877	2	0.21016
CUL4A	4	0.65409	878	1	0.52076
OR52D1	4	0.65502	879	2	-0.081299
OR5AC2	4	0.65552	880	1	-0.047651
TADA2A	4	0.65595	881	2	0.0066451
SAP30	4	0.65656	882	2	-0.26821
EHMT2	4	0.6573	883	1	-0.09291
Control_43	4	0.65765	884	1	0.44905
CTBP1	4	0.65836	885	1	0.61536
SMARCD3	4	0.65842	886	2	-0.0281
ARRB1	4	0.66013	887	1	0.14979
OR1M1	4	0.66048	888	1	0.34489
NOTCH2	4	0.66119	889	2	-0.24986
ZNF541	4	0.66364	890	2	-0.27962
MYBL2	4	0.66365	891	1	-0.21582
MAST1	4	0.66425	892	2	-0.1511
SET	4	0.66435	893	1	0.10878
BRWD3	4	0.6647	894	1	0.14452
NAT8L	4	0.66505	895	1	0.63563
APOBEC1	4	0.66574	896	1	0.1732
SETDB2	4	0.66609	897	1	-0.029908
FICD	4	0.66679	898	1	0.244
HIST1H1D	4	0.66701	899	2	0.12468
MEN1	4	0.67094	900	1	-0.16494
KDM5B	4	0.68384	901	1	0.12253
OR1F1	4	0.68485	902	1	0.1241
ASXL2	4	0.68718	903	1	0.0031749
OR7G1	4	0.68883	904	1	0.19096
ZMYM3	4	0.68916	905	1	0.21327
BRD8	4	0.69212	906	1	0.80181
EID1	4	0.69311	907	1	0.15032
OR12D2	4	0.69474	908	1	0.13565
HR	4	0.69539	909	1	0.30499
SMARCA1	4	0.69927	910	1	0.042625
MSL2	4	0.69992	911	1	0.090206
HIST1H2BG	4	0.7012	912	1	-0.14693
Control_36	4	0.70152	913	1	0.5538
TERF2IP	4	0.70598	914	1	0.19411
OR1N2	4	0.70661	915	1	0.0077347
PWWP2B	4	0.71007	916	1	0.17376
SAT1	4	0.71475	917	1	0.12343
Control_16	4	0.71537	918	1	0.019857
Control_24	4	0.71567	919	1	0.25985
KDM4C	4	0.71598	920	1	0.39857
PRDM7	4	0.71814	921	1	-0.096832
PPM1G	4	0.71844	922	1	0.34926
CHUK	4	0.71936	923	1	0.70354
PARP16	4	0.72119	924	1	0.16166
FOXP3	4	0.72332	925	1	0.62752
PRSS23	4	0.72362	926	1	-0.035261
PRKCB	4	0.72453	927	1	-0.066904
HIST1H1E	4	0.72483	928	1	-0.088394
ING1	4	0.73021	929	1	-0.13475
OR51G1	4	0.73081	930	1	0.18643
BAP1	4	0.7314	931	1	-0.11051
CHTOP	4	0.73169	932	1	-0.2244
KLK5	4	0.73199	933	1	0.48929
KATNA1	4	0.73228	934	1	0.16474
Control_42	4	0.73434	935	1	0.51437
PHRF1	4	0.73493	936	1	0.16647
SPOP	4	0.73727	937	1	-0.040423
HIST1H2AA	4	0.74333	938	1	1.013
ART5	4	0.74759	939	1	0.48443
HIST1H4I	4	0.75375	940	1	-0.063633
HIST1H2BA	4	0.75485	941	1	0.62575
MOV10	4	0.75678	942	1	-0.20028
GATAD2A	4	0.76034	943	1	0.35664
CHD1	4	0.76061	944	1	-0.066863
SMYD1	4	0.76223	945	1	0.011747
PCGF5	4	0.7625	946	1	0.53408
OR7C1	4	0.76331	947	1	0.039532
BRCC3	4	0.76358	948	1	0.15136
ZNF592	4	0.76465	949	1	0.17264
TADA2B	4	0.76679	950	1	0.15868
POLE4	4	0.76785	951	1	-0.13838
﻿A1CF	1	0.77166	952	0	0.36368
CTBP2	4	0.77337	953	1	0.43111
OR10H1	4	0.77415	954	1	-0.03997
GATA3	4	0.77467	955	1	0.36018
BRD3	4	0.77519	956	1	0.27011
MBD2	4	0.77545	957	1	-0.17622
ATN1	4	0.77674	958	1	0.58283
PRDM9	4	0.777	959	1	0.26051
SND1	4	0.77726	960	1	-0.026335
PHF1	4	0.78083	961	1	0.024224
ASF1B	4	0.7816	962	1	-0.22058
MBIP	4	0.78261	963	1	0.21832
SCML2	4	0.78512	964	1	-0.074416
Control_31	4	0.78737	965	1	-0.057694
PRMT7	4	0.7891	966	1	0.4941
PPP2R5E	4	0.79033	967	1	0.009597
JMJD1C	4	0.79107	968	1	0.16321
PHIP	4	0.79302	969	1	0.34599
NDUFB10	4	0.79472	970	1	-0.0035411
OR5B2	4	0.79593	971	1	0.2592
GATA5	4	0.79617	972	1	0.17375
AIRE	4	0.79665	973	1	0.20295
CBX8	4	0.79856	974	1	0.37745
Control_45	4	0.80212	975	1	0.0089736
SIN3B	4	0.80516	976	1	-0.22073
OR7A10	4	0.80539	977	1	-0.029783
PRDM13	4	0.80701	978	1	-0.12175
PHF2	4	0.80747	979	1	0.58853
LBR	4	0.81136	980	1	-0.15383
PHF6	4	0.81385	981	1	0.061507
HSPA1B	4	0.81407	982	1	0.23973
CHAT	4	0.81475	983	1	-0.088417
MYB	4	0.81542	984	1	-0.0073585
OR3A1	4	0.81631	985	1	-0.13177
Control_11	4	0.81918	986	1	0.16318
CRB2	4	0.82159	987	1	0.49531
CHD6	4	0.82181	988	1	0.023449
PARP14	4	0.82268	989	1	-0.015726
Control_41	4	0.82419	990	1	0.46101
GTF3C4	4	0.82548	991	1	-0.24398
MDC1	4	0.82612	992	1	-0.15484
OTC	4	0.82633	993	1	-0.18483
SP140	4	0.82655	994	1	-0.075571
IKZF1	4	0.8274	995	1	0.14929
OR51B2	4	0.82803	996	1	-0.14327
CORO2A	4	0.82825	997	1	0.37939
HIST3H3	4	0.82909	998	1	-0.18654
H2AFV	4	0.8293	999	1	0.233
OR5AN1	4	0.82993	1000	1	0.35067
GATAD1	4	0.83035	1001	1	0.6482
MAOB	4	0.83098	1002	1	0.42111
Control_40	4	0.83244	1003	1	0.37163
ZHX1	4	0.83306	1004	1	-0.023659
HORMAD1	4	0.83348	1005	1	0.31468
OR2S2	4	0.83389	1006	1	0.2622
OR10C1	4	0.83574	1007	1	-0.09971
OR8J1	4	0.83696	1008	1	0.39372
DNMT3L	4	0.83717	1009	1	0.057794
OR2B2	4	0.83838	1010	1	0.24002
C17orf49	4	0.8406	1011	1	-0.074852
HLTF	4	0.84199	1012	1	-0.14319
DND1	4	0.84259	1013	1	0.41918
Control_22	4	0.84318	1014	1	0.04411
H1FX	4	0.84377	1015	1	-0.060715
TLE1	4	0.84456	1016	1	0.22496
SIRT4	4	0.84495	1017	1	-0.22937
BRCA2	4	0.84534	1018	1	0.30185
EHMT1	4	0.84651	1019	1	0.054805
TLE2	4	0.84671	1020	1	-0.12105
MSL3	4	0.84903	1021	1	0.72505
NEK6	4	0.85018	1022	1	0.31665
BRD7	4	0.85056	1023	1	0.58934
HIST1H3J	4	0.85151	1024	1	-0.076097
SETD6	4	0.85302	1025	1	0.12156
H2BFWT	4	0.85527	1026	1	0.22105
OR1E2	4	0.85583	1027	1	0.63996
CDK2AP1	4	0.85968	1028	1	0.78465
TRIM27	4	0.85987	1029	1	0.10985
CSNK2B	4	0.86059	1030	1	-0.12312
WISP2	4	0.86185	1031	1	0.96287
OR3A3	4	0.86203	1032	1	0.095215
C14orf169	4	0.86311	1033	1	0.39634
SRCAP	4	0.86346	1034	1	0.062742
GPS2	4	0.86506	1035	1	-0.088819
OR6C3	4	0.86734	1036	1	0.36389
MBD6	4	0.86769	1037	1	0.010944
FOXP2	4	0.8689	1038	1	0.26458
Control_28	4	0.86925	1039	1	0.27804
DTX1	4	0.87079	1040	1	0.099469
APOBEC3B	4	0.87148	1041	1	0.10438
ZNF687	4	0.87165	1042	1	0.58755
TOP2B	4	0.87182	1043	1	0.021826
Control_2	4	0.87199	1044	1	0.37404
DPF2	4	0.87216	1045	1	0.22375
RB1	4	0.87283	1046	1	0.63087
OR3A2	4	0.87418	1047	1	0.2778
SIRT2	4	0.87435	1048	1	-0.064302
STK31	4	0.87468	1049	1	-0.067673
HIST1H2AG	4	0.87535	1050	1	-0.053821
OR12D3	4	0.87568	1051	1	0.23687
KDM7A	4	0.87585	1052	1	0.1527
MYPOP	4	0.87651	1053	1	-0.09656
PADI2	4	0.87667	1054	1	0.060611
SP110	4	0.87733	1055	1	-0.154
OR5V1	4	0.87913	1056	1	0.75403
MTF2	4	0.87978	1057	1	-0.075739
HMGN3	4	0.88075	1058	1	0.10777
HDAC4	4	0.88123	1059	1	-0.1041
SERPIND1	4	0.88139	1060	1	0.71554
KAT2B	4	0.88235	1061	1	0.57067
PARP9	4	0.88251	1062	1	0.090815
CENPB	4	0.88314	1063	1	0.30247
HIST1H3B	4	0.88409	1064	1	0.068074
NPM2	4	0.88425	1065	1	0.20774
ACTR3B	4	0.88441	1066	1	0.04973
H2BFM	4	0.88519	1067	1	0.69717
SS18	4	0.8855	1068	1	0.601
PHF13	4	0.88566	1069	1	0.25871
BRE	4	0.88737	1070	1	0.14145
CYP2C19	4	0.8886	1071	1	0.13459
JMJD4	4	0.88951	1072	1	-0.058182
YAF2	4	0.88997	1073	1	0.030527
OR4K14	4	0.89102	1074	1	-0.21007
DNMT3B	4	0.89132	1075	1	0.076759
FAM175A	4	0.89162	1076	1	0.44924
OR4Q3	4	0.89311	1077	1	0.42861
HIST1H2BC	4	0.89415	1078	1	-0.085378
SATB1	4	0.89473	1079	1	0.052028
CDYL	4	0.89576	1080	1	0.20842
HIST1H2AD	4	0.89605	1081	1	-0.27521
WHSC1L1	4	0.89634	1082	1	0.7371
PBRM1	4	0.89849	1083	1	0.095413
BRD4	4	0.89906	1084	1	0.96221
MAPKAPK3	4	0.89921	1085	1	0.2144
ZNF711	4	0.89963	1086	1	0.19636
DTX3L	4	0.89991	1087	1	0.52749
USP17L2	4	0.90005	1088	1	0.077354
RAG2	4	0.90034	1089	1	0.52775
PARP3	4	0.90187	1090	1	-0.007687
ACACA	4	0.90367	1091	1	0.24707
MTA3	4	0.90422	1092	1	0.96222
MYO1C	4	0.90625	1093	1	0.025496
MLLT10	4	0.90665	1094	1	0.076238
CHRAC1	4	0.90745	1095	1	0.97311
SETD2	4	0.90798	1096	1	0.25758
MGA	4	0.9093	1097	1	0.014327
NFX1	4	0.90956	1098	1	-0.089639
OR52K1	4	0.9097	1099	1	0.11618
RNF168	4	0.90996	1100	1	0.074432
L3MBTL1	4	0.91151	1101	1	0.50246
Control_14	4	0.91202	1102	1	0.020447
MUM1	4	0.91279	1103	1	0.043731
ZNF195	4	0.91431	1104	1	0.61151
PIWIL4	4	0.91456	1105	1	0.33363
RAG1	4	0.91468	1106	1	0.32725
ZNF653	4	0.91543	1107	1	-0.26508
PRM2	4	0.91593	1108	1	0.14346
UBE2D1	4	0.9163	1109	1	-0.10545
PHF20	4	0.91642	1110	1	-0.20609
HYAL1	4	0.91692	1111	1	-0.014214
OR51A4	4	0.9197	1112	1	-0.053351
AKAP1	4	0.91994	1113	1	-0.08908
LRP1B	4	0.92006	1114	1	0.34758
PRR14	4	0.92042	1115	1	0.66643
USP12	4	0.92054	1116	1	-0.11158
GNPNAT1	4	0.92137	1117	1	-0.17251
OR2J3	4	0.9216	1118	1	0.42137
ACTL6B	4	0.92184	1119	1	0.098031
NEK9	4	0.92219	1120	1	0.63862
SS18L1	4	0.92254	1121	1	0.30747
HDAC7	4	0.92289	1122	1	0.41124
VPS8	4	0.92415	1123	1	0.22435
CECR2	4	0.92552	1124	1	0.02367
MBD5	4	0.92608	1125	1	-0.031904
RNF2	4	0.92664	1126	1	1.0416
CREBBP	4	0.92698	1127	1	0.73305
TCEAL1	4	0.9272	1128	1	0.25678
CUL4B	4	0.92787	1129	1	0.24223
TRIM24	4	0.9282	1130	1	0.57886
NCOR1	4	0.92907	1131	1	0.52219
Control_39	4	0.92918	1132	1	0.23859
ASXL1	4	0.92962	1133	1	-0.14865
NAP1L4	4	0.93037	1134	1	0.30588
NPFFR2	4	0.93112	1135	1	0.41672
PARP10	4	0.93187	1136	0	0.59682
OR2D2	4	0.93218	1137	0	-0.16625
PRM1	4	0.93229	1138	0	0.11164
E2F6	4	0.93292	1139	0	0.20188
FGF19	4	0.93488	1140	0	-0.18994
ART3	4	0.93509	1141	0	0.092687
CDY2B	4	0.93559	1142	0	0.28566
Control_46	4	0.9361	1143	0	0.17198
SETMAR	4	0.9365	1144	0	-0.032669
OR2W1	4	0.93809	1145	0	-0.092545
OR2H2	4	0.93829	1146	0	0.32368
RING1	4	0.93868	1147	0	0.699
BAHD1	4	0.93917	1148	0	0.38374
PAGR1	4	0.93956	1149	0	-0.10437
SLC2A5	4	0.93985	1150	0	-0.14452
ZSWIM4	4	0.94033	1151	0	0.59817
SFMBT2	4	0.94052	1152	0	0.0014337
CTCFL	4	0.94061	1153	0	-0.00081218
ADNP	4	0.94203	1154	0	1.1693
TADA3	4	0.94241	1155	0	0.092534
HDAC10	4	0.94379	1156	0	0.086444
KMT2E	4	0.94452	1157	0	0.49714
ZMYND11	4	0.94461	1158	0	0.13642
STK4	4	0.94479	1159	0	-0.032348
ESCO1	4	0.94515	1160	0	-0.034873
GATA6	4	0.94533	1161	0	0.13889
PLEKHA4	4	0.94542	1162	0	0.25497
SAP30L	4	0.94613	1163	0	0.36288
PLAC1	4	0.94702	1164	0	0.35235
ART1	4	0.94797	1165	0	-0.14655
PRKCD	4	0.94823	1166	0	0.20265
ATF7IP2	4	0.94875	1167	0	0.26674
KDM5C	4	0.94934	1168	0	-0.051965
OR5F1	4	0.94943	1169	0	-0.1801
RCC1	4	0.94985	1170	0	0.18238
SAP25	4	0.95077	1171	0	0.94159
RBMXL2	4	0.95093	1172	0	0.55538
SUPT3H	4	0.9511	1173	0	0.25477
ZMYND8	4	0.95167	1174	0	0.33009
APBB1	4	0.95184	1175	0	0.38497
RPS6KA5	4	0.95256	1176	0	0.36324
OR13D1	4	0.95297	1177	0	0.25885
PHC1	4	0.95329	1178	0	0.2524
SIRT5	4	0.95376	1179	0	0.0058281
TRERF1	4	0.95392	1180	0	0.43951
ETV6	4	0.95408	1181	0	0.38545
Control_38	4	0.95431	1182	0	0.19869
TNP2	4	0.95455	1183	0	0.11803
OR6C1	4	0.95525	1184	0	0.24955
FOXO1	4	0.95578	1185	0	0.31146
CDK5	4	0.95639	1186	0	0.66654
USP46	4	0.95662	1187	0	0.51407
SH3TC2	4	0.95811	1188	0	0.31551
OR52A1	4	0.95934	1189	0	1.0772
AICDA	4	0.95963	1190	0	0.3858
SNAI2	4	0.96006	1191	0	0.19931
MGEA5	4	0.96097	1192	0	0.29278
NCOA2	4	0.96194	1193	0	0.26826
DAPK3	4	0.96241	1194	0	0.46464
DGKG	4	0.96282	1195	0	0.25928
TCF19	4	0.96348	1196	0	0.053071
ATXN7	4	0.96381	1197	0	0.648
MYO1F	4	0.96401	1198	0	0.26274
ATF7IP	4	0.96453	1199	0	0.70826
OR10H3	4	0.9646	1200	0	0.33991
PRDM12	4	0.9653	1201	0	0.35042
OR8B3	4	0.96537	1202	0	0.82638
OR5B3	4	0.96699	1203	0	0.46655
SUV39H2	4	0.96748	1204	0	0.26269
Control_15	4	0.96797	1205	0	0.29328
DTX2	4	0.96809	1206	0	0.20648
TAF9	4	0.96909	1207	0	0.3168
TCEA1	4	0.96996	1208	0	0.39272
CDY1	4	0.97103	1209	0	0.01804
YWHAB	4	0.97142	1210	0	0.50109
HMG20A	4	0.97148	1211	0	0.034723
NAP1L5	4	0.97325	1212	0	0.58842
Control_7	4	0.97335	1213	0	0.26352
KDM4E	4	0.97372	1214	0	0.059816
GATA4	4	0.97433	1215	0	0.12464
CDY2A	4	0.97494	1216	0	0.2746
SOX10	4	0.97612	1217	0	0.35853
MSH6	4	0.97721	1218	0	0.21762
TAF9B	4	0.97879	1219	0	1.108
H2AFB2	4	0.97932	1220	0	0.38471
MBD3L1	4	0.97936	1221	0	0.22217
SMARCD2	4	0.97953	1222	0	0.34724
ATM	4	0.98058	1223	0	0.20717
OR7D4	4	0.98111	1224	0	0.66096
EZH1	4	0.98167	1225	0	0.28417
SATL1	4	0.98298	1226	0	0.15057
CACNA1A	4	0.98302	1227	0	0.76843
OR5C1	4	0.98372	1228	0	0.17612
ZNF217	4	0.98404	1229	0	0.25925
CEBPB	4	0.98407	1230	0	0.70641
OR2F2	4	0.98418	1231	0	0.84962
NCOA3	4	0.98464	1232	0	0.38893
BCORL1	4	0.98515	1233	0	0.70852
GSE1	4	0.98548	1234	0	1.3705
ZBTB33	4	0.98601	1235	0	0.49658
RBBP7	4	0.9862	1236	0	0.382
KDM1B	4	0.98698	1237	0	0.5255
USP22	4	0.98719	1238	0	0.43975
L3MBTL2	4	0.98896	1239	0	0.82307
JAZF1	4	0.98905	1240	0	0.3158
UBE2B	4	0.98918	1241	0	0.25278
PRDM14	4	0.98947	1242	0	0.41459
PHF11	4	0.98968	1243	0	0.21762
OR1A1	4	0.99011	1244	0	0.2278
POGZ	4	0.99202	1245	0	0.34532
KEAP1	4	0.99291	1246	0	0.85569
FBRS	4	0.99306	1247	0	0.39438
Control_33	4	0.99331	1248	0	0.49425
HDAC9	4	0.99345	1249	0	0.50669
KDM6A	4	0.99349	1250	0	0.33283
OR8B2	4	0.99448	1251	0	0.35709
RCOR1	4	0.99606	1252	0	0.3443
ZBTB16	4	0.9961	1253	0	0.5012
ATE1	4	0.99621	1254	0	1.0001
Control_32	4	0.9973	1255	0	0.58513
CDY1B	4	0.99815	1256	0	0.62595
OR2J2	4	0.99845	1257	0	0.61865
L3MBTL3	4	0.99883	1258	0	0.9418
GFI1B	4	0.99887	1259	0	0.75175
Control_13	4	0.99924	1260	0	0.64282
UBE2E1	4	0.99953	1261	0	0.82812
UTY	4	1	1262	0	1.4348
