# Supplementary material for: CRISPR-Cas9 knockout screen identifies novel treatment targets in childhood high-grade glioma
Source: Clin Epigenetics. 2023 May 9;15:80. doi: 10.1186/s13148-023-01498-6 (PMC10170782; doi:10.1186/s13148-023-01498-6)
Supplement: Supplementary file 4 — Additional file 4: Supplementary tables 3–6. ED50 analysis of UBE2N inhibitor (S3), gRNA sequences used in CRISPR knockout library (S4) and for validation (S5), and PCR primers (S6). [file 13148_2023_1498_MOESM4_ESM.xlsx]

## Sheet: S3
Related to dose-response curve of UBE2N inhibitor (Fig. 6B).
The ED50 and standard error for the inhibitor for each cell line is displayed, and the resulting p-value from pairwise t.tests of the ED50 values between the NSC and CSC lines.
A significant p-value (<0.05) is highlighted in green. A table indicating significance (but not the p-values or ED50 values) is also shown in Fig.6B.
	GU-pBT-7	GU-pBT-19	GU-pBT-28	GU-pBT-58	ED50	Std.error
FT3465	0.4387	0.003785	0.9989	0.9986	2.34558	0.12642
FT3477	0.001319	0.00197	0.04834	0.01044	4.33089	0.35471
ED50	2.3056	1.85927	3.7762	3.04971
Std.error	0.3848	0.10686	0.2312	0.074284
The table below shows the p-values for pairwise t.tests of the ED50 values between the H3K27M mutated cell lines (GU-pBT-7 and GU-pBT-19) and the H3 wildtype cell lines (GU-pBT-28 and GU-pBT-58) respectively.
	H3 wildtype
	GU-pBT-28	GU-pBT-58
H3K27M
GU-pBT-7	0.004249	0.0369
GU-pBT-19	0.00066	9.72e-05

## Sheet: S4
Gene	gRNA	gRNA sequence
A1CF	A1CF_1	ACAGGAAGAATTCAGTTATG
A1CF	A1CF_2	AGTTATGTTAGGTATACCCG
A1CF	A1CF_3	CTTCATTTCCCAGCCACCAA
A1CF	A1CF_4	GAATTCAACAATATCAAACC
AANAT	AANAT_1	ACCTTCACGCTCGATCTCAA
AANAT	AANAT_2	GCCCTCCTCGAACCAGCCCA
AANAT	AANAT_3	GGTGAGGCAGCGAAACTCAC
AANAT	AANAT_4	GTGGCGCCGCTGACAGCTCG
ACACA	ACACA_1	AATGCATGCGGTCTATCCGT
ACACA	ACACA_2	CCAGAGTCCCACATTCCCTG
ACACA	ACACA_3	TATTTGCCTAGGTACCGAAG
ACACA	ACACA_4	TGATGGGTCCATGATAACCG
ACTA2	ACTA2_1	CATGTATGTGGCTATCCAGG
ACTA2	ACTA2_2	GAAGCTCATTGTAGAAAGAG
ACTA2	ACTA2_3	GACGTCCCAGACATCAGGTG
ACTA2	ACTA2_4	GGCCTCACCAGTAGTAACGA
ACTB	ACTB_1	AAGAGCTACGAGCTGCCTGA
ACTB	ACTB_2	CGTACAGGGATAGCACAGCC
ACTB	ACTB_3	GGATTCCTATGTGGGCGACG
ACTB	ACTB_4	TCACCTGGGTCATCTTCTCG
ACTL6A	ACTL6A_1	ACCACCATACCAATAGCTGT
ACTL6A	ACTL6A_2	ACTGCAATTCCAGTCCACGA
ACTL6A	ACTL6A_3	AGAAGTTGCCTCAGGTTACG
ACTL6A	ACTL6A_4	TGTTCCGAGGGAGAATATGG
ACTL6B	ACTL6B_1	AGTGGAACACACGGGCCAAG
ACTL6B	ACTL6B_2	ATGCCAGCTTTGCAAACGGG
ACTL6B	ACTL6B_3	CACTCACTGTTCATCGTAGG
ACTL6B	ACTL6B_4	TTGGCTGCGATCATGTAAGG
ACTR3B	ACTR3B_1	AGGTAGTTGACCAAGCTCAA
ACTR3B	ACTR3B_2	TACTGTTTGATCCACTTCCG
ACTR3B	ACTR3B_3	TGGGTGAACGTACGTTAACG
ACTR3B	ACTR3B_4	TTTGAATCATTTAACGTACC
ACTR5	ACTR5_1	CGGGACACGCCCAGCCAGCG
ACTR5	ACTR5_2	TCATTTGCCGTGAATACAGT
ACTR5	ACTR5_3	TGAGCACAGCTACATCGCTG
ACTR5	ACTR5_4	TGGGTAAAACATGCGTACAC
ACTR6	ACTR6_1	AGATGTATGCTATGTGTCTC
ACTR6	ACTR6_2	ATAATTCGGAAGGATTATCT
ACTR6	ACTR6_3	CTCCCCTTGCAGGATAAATG
ACTR6	ACTR6_4	GGATGTAAAAGAGTCCAGAA
ACTR8	ACTR8_1	AGCCAACTGTCCTTGTATAG
ACTR8	ACTR8_2	CAACGATTCCAAAAGTTGCG
ACTR8	ACTR8_3	CACGTGTATTGTAGACGTTG
ACTR8	ACTR8_4	CTTCTCCTACTAAATACTCA
ADNP	ADNP_1	GTTGGTCAGTCAATGAGACT
ADNP	ADNP_2	TCAGATTGTATGTAGTTACC
ADNP	ADNP_3	TGGAGACTGATTAAGCCGAG
ADNP	ADNP_4	TTGCACATCACTTACGAGAG
AEBP1	AEBP1_1	CCAGACCTTTCATGGGAACG
AEBP1	AEBP1_2	GCACCAGGCTGCGCACACGT
AEBP1	AEBP1_3	GCGCCGAATGTACTCAACTG
AEBP1	AEBP1_4	GTGTGACTCCATCCCAATGG
AEBP2	AEBP2_1	CTCCATCTACCAGTCAAAGT
AEBP2	AEBP2_2	GAGGAGCCCAAGGGACCGCG
AEBP2	AEBP2_3	GCGGCGCTGCTGCTGAACGG
AEBP2	AEBP2_4	GTAGACAGCACAATTTCCAG
AHCTF1	AHCTF1_1	CCACCCAAAATGGATTCCTG
AHCTF1	AHCTF1_2	CCTACATGCAGACTAGCAGG
AHCTF1	AHCTF1_3	GAATTCATGATTCTGAACGC
AHCTF1	AHCTF1_4	GTTAATCCTTCGTCCAACAC
AICDA	AICDA_1	ACCGCAAGGCTGAGCCCGAG
AICDA	AICDA_2	CTCACAGAAGTAGAGGCGCG
AICDA	AICDA_3	TCTCCAGAACGGCTGCCACG
AICDA	AICDA_4	TGTCGGGCACAGTCGTAGCA
AIRE	AIRE_1	AGTTCGAAGACTCCGGCAGT
AIRE	AIRE_2	CCCCGCTCACCGTTCCCGAG
AIRE	AIRE_3	CGCGCTGGCTGACCACGACG
AIRE	AIRE_4	GTGGCGGTACCAAAGCCTTG
AKAP1	AKAP1_1	ACAGACATGAGATTGCGACC
AKAP1	AKAP1_2	GCTTCTCTGCGGGGACTACG
AKAP1	AKAP1_3	GTCCGGCAACTCTTCACTGG
AKAP1	AKAP1_4	TGCAACCTTGCCAACCGTGG
AKNA	AKNA_1	CCTGGGGCACCATTCCCGTG
AKNA	AKNA_2	GAGGCAGAGATATACCGTCT
AKNA	AKNA_3	TCTTTGGGGAATCTCACCCG
AKNA	AKNA_4	TGACAGCCTTGATTCTACCT
ALG1	ALG1_1	ACTCCGTACTGGAAAACTCG
ALG1	ALG1_2	AGAACCTGAGGACCCAGTCA
ALG1	ALG1_3	AGCAATGCTAGGCAGACCTG
ALG1	ALG1_4	GCATAGCATTGGTAACACAC
ALG13	ALG13_1	AAGTGCGTGTTTGTTACCGT
ALG13	ALG13_2	GCGCCGACACACACGCAATG
ALG13	ALG13_3	GTAAACGACTCAGTACTGAA
ALG13	ALG13_4	TCGTTTATAACCACTACGAG
ALKBH1	ALKBH1_1	AGTTTCTCCAGTAAACTTCG
ALKBH1	ALKBH1_2	CTAGCTCAGATCTGTCTACG
ALKBH1	ALKBH1_3	GAAACCTAATGTATGTAACC
ALKBH1	ALKBH1_4	GAAGCGGAAAAGTTTCCGAA
ANKRD32	ANKRD32_1	AGAGACCATGTATAGAACCC
ANKRD32	ANKRD32_2	CATGGCTATTAAGACAGATG
ANKRD32	ANKRD32_3	GCATGAAGAACGCATACAGG
ANKRD32	ANKRD32_4	GCTTATCAGTTCTAACAAGG
ANP32A	ANP32A_1	AAGCGATAACAGAGTCTCAG
ANP32A	ANP32A_2	CCGCAACTCACATATCTCGA
ANP32A	ANP32A_3	GGGTCCGAATGACTTACCAG
ANP32A	ANP32A_4	TTCTTAAGTACAATCAACGT
ANP32B	ANP32B_1	AAGACAAGTTCTCGAACCTG
ANP32B	ANP32B_2	AGCACCTGACTCAGATGCCG
ANP32B	ANP32B_3	AGCCTACATTTATTAAACTG
ANP32B	ANP32B_4	CCATCCAAGTAGGTAAGCTG
ANP32E	ANP32E_1	AGTGATAATATAATTTCTGG
ANP32E	ANP32E_2	CTTACCTACCTCAATCTGAG
ANP32E	ANP32E_3	CTTAGATGGATTTGATCAGG
ANP32E	ANP32E_4	TAATTGCCTGTGTGTCAATG
APBB1	APBB1_1	AGCTGGGCTACCTTATCCCA
APBB1	APBB1_2	ATTGCGATTCTGGTCACGGT
APBB1	APBB1_3	CCTGGGTTGGTATTCCGTGG
APBB1	APBB1_4	TGAGGGTCCAGGACACCTCA
APEX1	APEX1_1	ACAGCATATGTACCTAATGC
APEX1	APEX1_2	ATGCCGTAAGAAACTTTGAG
APEX1	APEX1_3	CCAAGAGCAGATCTTGAGTG
APEX1	APEX1_4	CTGGTCAGCTCCTTCGGACA
APITD1	APITD1_1	CACCAGTGAATTACTCCTCC
APITD1	APITD1_2	CAGCTCCGAAATGGCCGCAA
APITD1	APITD1_3	GAAGCTTCATACCACACTGT
APITD1	APITD1_4	GGCAGCAGTTCACTATACTG
APOBEC1	APOBEC1_1	ATGGATCAACAAAATCGGCA
APOBEC1	APOBEC1_2	CAAAAACACCACCAATCACG
APOBEC1	APOBEC1_3	GAGTTTCTGAGTCGGCACCC
APOBEC1	APOBEC1_4	TAGAAGACGTCAAACTCCCA
APOBEC2	APOBEC2_1	CCTGTGACAATCTCAAAGGG
APOBEC2	APOBEC2_2	GGCATCTCGGGGATACCTAG
APOBEC2	APOBEC2_3	GGTCAGCACACGCTGCACAG
APOBEC2	APOBEC2_4	GTGCTTCAACCACATAGCAG
APOBEC3A	APOBEC3A_1	AGAAGCGCAGCTCCGCATGG
APOBEC3A	APOBEC3A_2	CAGGGGCTTTCTACACAACC
APOBEC3A	APOBEC3A_3	CTCCACTTCGTAGCACAGGT
APOBEC3A	APOBEC3A_4	GTGCTGGTCCATCTTGACCG
APOBEC3B	APOBEC3B_1	ATAGTCCATGATCGTCACGC
APOBEC3B	APOBEC3B_2	CATGGGCTTTCTATGCAACG
APOBEC3B	APOBEC3B_3	CTCCACCTCATAGCACAAGT
APOBEC3B	APOBEC3B_4	TGAATGTGTCTGGATCCATC
APOBEC3C	APOBEC3C_1	AACTTGGCTGTGCTTCACCG
APOBEC3C	APOBEC3C_2	AATGGGTCTCAGAATCCACC
APOBEC3C	APOBEC3C_3	ATGGATACTGGAAGTAGTAG
APOBEC3C	APOBEC3C_4	GTCTCCTAACACAAAGTACC
APOBEC3D	APOBEC3D_1	CCGGGATAGAGATTGGCGGT
APOBEC3D	APOBEC3D_2	CTCAAACCGGAAATACACCT
APOBEC3D	APOBEC3D_3	GGGGTTCCATGATACAAACC
APOBEC3D	APOBEC3D_4	TGCCCTCAGAAACCCGATGG
APOBEC3F	APOBEC3F_1	AAGATCTTTGCGTCCAAACG
APOBEC3F	APOBEC3F_2	ATAGACCCATCCTTTCTCGT
APOBEC3F	APOBEC3F_3	ATCGTCCATAATCTTCACGC
APOBEC3F	APOBEC3F_4	GTGGTGCTTTACAACTTCCA
APOBEC3G	APOBEC3G_1	CCCCTGCACAAAGTGTACAA
APOBEC3G	APOBEC3G_2	CTTAAGTTCGGAATACACCT
APOBEC3G	APOBEC3G_3	TATTACTGCACATCATGCTG
APOBEC3G	APOBEC3G_4	TGCGCTCCACCTCATAACAC
APOBEC3H	APOBEC3H_1	AAGGCCTTACTACCCGAGGA
APOBEC3H	APOBEC3H_2	AATGGCTCCACGCCCACGAG
APOBEC3H	APOBEC3H_3	ACGTGAGGTAACAGGTGACT
APOBEC3H	APOBEC3H_4	GCTCACGACCATCTGAACCT
APP	APP_1	ACATCCGCCGTAAAAGAATG
APP	APP_2	CAAGTATCTCGAGACACCTG
APP	APP_3	CGGAACTTGTCAATTCCGCA
APP	APP_4	GCTGCAGCGAGACCTACCCG
ARID1A	ARID1A_1	CACATCCCTGACCCAACCTG
ARID1A	ARID1A_2	CAGCAGAACTCTCACGACCA
ARID1A	ARID1A_3	CCTGTTGACCATACCCGCTG
ARID1A	ARID1A_4	TTTGAATGCAAGATTGAACG
ARID1B	ARID1B_1	AAGTTGCTTCCGTTCCCGTG
ARID1B	ARID1B_2	CTGCCCATGCCATACAACTG
ARID1B	ARID1B_3	GTAATTATTAAACTCCGGGA
ARID1B	ARID1B_4	TGAGTGCAAGATCGAACGTG
ARID2	ARID2_1	AGAAGTTGTTACATACTGTG
ARID2	ARID2_2	TGTGGTAGGAGTAAAACGGA
ARID2	ARID2_3	TTGTTCAGAATCATAGTACA
ARID2	ARID2_4	TTTACTACTTGCTAATGCCG
ARID3B	ARID3B_1	AATTGATGGCAACCGCAGGG
ARID3B	ARID3B_2	GCTGTGGCGGAAAGGAGAGT
ARID3B	ARID3B_3	GTGGCCCAAGTGTTTGAACG
ARID3B	ARID3B_4	TTCGTCTTTATGCAGAAGAG
ARID4A	ARID4A_1	AAGAAAATGAGCTACTACTG
ARID4A	ARID4A_2	CATACGGCATGTTTGATGAG
ARID4A	ARID4A_3	GATGCTAGTTGGTATACCGT
ARID4A	ARID4A_4	TGAAAGTAAAATATGGACGA
ARID4B	ARID4B_1	ATAAACTAACAGATGCGAGT
ARID4B	ARID4B_2	CAAAGATGATGACACAACTA
ARID4B	ARID4B_3	CAGGCATGAAAGTCCAAGTG
ARID4B	ARID4B_4	CATGGATAATAATGGCAAAG
ARID5A	ARID5A_1	CCCCGCCGTACCTCTCGTAG
ARID5A	ARID5A_2	CTTCTCTAGACTTAAAGATG
ARID5A	ARID5A_3	GCGACACACGCCCATCGAGA
ARID5A	ARID5A_4	GCTGTCCTGAGGCCTACAAG
ARID5B	ARID5B_1	ACAGGTTTACCACCTCGCCA
ARID5B	ARID5B_2	GATTCCAACAACAATTCCGA
ARID5B	ARID5B_3	GCAGACCCCAAAGGTCCTTG
ARID5B	ARID5B_4	GTACCCGCAGACATTATGAA
ARL6IP4	ARL6IP4_1	AGAGCAGGAAAGACACCTCG
ARL6IP4	ARL6IP4_2	GAGCTCGCAGTCGTATGGAG
ARL6IP4	ARL6IP4_3	GGCGTCAGAACGAAAGGCAG
ARL6IP4	ARL6IP4_4	TCGCAAACTCGTGTCCGTAG
ARNTL	ARNTL_1	CTGGACATTGCGTTGCATGT
ARNTL	ARNTL_2	GCAGTCGTCCAATTGCGACG
ARNTL	ARNTL_3	TTAAAACAGATATAACCCCT
ARNTL	ARNTL_4	TTAGAATATACAGAACACCA
ARRB1	ARRB1_1	AGGTTCAGTATGCCCCAGAG
ARRB1	ARRB1_2	CGGTGGGAACGACTGTACGT
ARRB1	ARRB1_3	TCCTACCTCCTTATCCAGAG
ARRB1	ARRB1_4	TGAAGTCAAAGCCTTCTGCG
ART1	ART1_1	AGAGGTCTCGTCGTGTGATG
ART1	ART1_2	GCCAGCGTACTGGTCATCAA
ART1	ART1_3	GGCTGCAACATGCTTCAGGG
ART1	ART1_4	TCTCCCGGATCTCAACCACA
ART3	ART3_1	AATACCTGAAATGTACGGAC
ART3	ART3_2	AGATGGATAACACAGTGAGC
ART3	ART3_3	CCAGCAATTAGATACTGTGT
ART3	ART3_4	GTTGCTGAGAAAACCTTGTG
ART4	ART4_1	AATGAACGTTCATACTGCTG
ART4	ART4_2	CATGACTACCACACACGCTG
ART4	ART4_3	TATGGAGAAACTAACTCAAG
ART4	ART4_4	TGAGGTGCATTATAGGACGA
ART5	ART5_1	ACCCACATAGGTATCGTCAA
ART5	ART5_2	GCCTTCGCTTTGAACCCAAG
ART5	ART5_3	GGCAGCCCCCCTGCTAAAGG
ART5	ART5_4	GGGAGTTGAATCAGGCCGTG
ASF1A	ASF1A_1	CAGGTCCTCGATGCACTCGA
ASF1A	ASF1A_2	CTAATTACTTGTACCTATCG
ASF1A	ASF1A_3	TAGGCTGATGCACCTAATCC
ASF1A	ASF1A_4	TTAGTGGGTCCTGTTCCCGC
ASF1B	ASF1B_1	ATCCCAGAGACTGATGCCGT
ASF1B	ASF1B_2	ATTTGATCAGATCCTAGACT
ASF1B	ASF1B_3	GAGTGGAAGATCATTTATGT
ASF1B	ASF1B_4	TGGACAGGAGTTCATCCGAG
ASH1L	ASH1L_1	CCTATGACCAACGTTCAAGT
ASH1L	ASH1L_2	GAGACCCCCTAAGATGAGGG
ASH1L	ASH1L_3	GAGGGCAGGACATGTGACAA
ASH1L	ASH1L_4	TGAACCCAGAACATAAAAAG
ASH2L	ASH2L_1	AACTTGGTCGATGTAAGCGG
ASH2L	ASH2L_2	GCTCTACCTCACCCAACTGT
ASH2L	ASH2L_3	TCCAATGGGTAGCCATGAGG
ASH2L	ASH2L_4	TTGTTAGCCCTACATGATCG
ASXL1	ASXL1_1	ATCTGACGTACACTTTCCAG
ASXL1	ASXL1_2	GAATCAGTGCGTATACAGCG
ASXL1	ASXL1_3	GGTCAAATGAAGCGCAACAG
ASXL1	ASXL1_4	TTTCACGTATCAAACCACCC
ASXL2	ASXL2_1	CCCAACTGGTCAAAGCACAG
ASXL2	ASXL2_2	GACAGATGCTAGTGTGCCAG
ASXL2	ASXL2_3	TGATCAACAAGAGTTGCTAG
ASXL2	ASXL2_4	TGGGCAGCCTGACTGCGGGG
ASXL3	ASXL3_1	AATGGTGTCAAAACAACACG
ASXL3	ASXL3_2	AGGTAAGTCAGACATCGGTG
ASXL3	ASXL3_3	CAAGTTCTGGAATTGAAGCA
ASXL3	ASXL3_4	TCCCATTTCAGCCACTACAG
ATAD2	ATAD2_1	AGATACCGATTATCTTCCGC
ATAD2	ATAD2_2	AGATTCTAAAGATTCACACC
ATAD2	ATAD2_3	TAGTTGCATTGGATCAACAT
ATAD2	ATAD2_4	TTGCAGGAGTGGTTTCACAA
ATAD2B	ATAD2B_1	AGAGCAGAGGACTTAGCTAG
ATAD2B	ATAD2B_2	GATTCTGATAATTGACGAGG
ATAD2B	ATAD2B_3	TCCCACCAATCCCCAATGTG
ATAD2B	ATAD2B_4	TGGACAACATTAACATCCGA
ATE1	ATE1_1	AGGATCCACCCGATGAATGT
ATE1	ATE1_2	GGTTCCCAAAGGAAGTTGTG
ATE1	ATE1_3	TATCAGGATCTCATAGACCG
ATE1	ATE1_4	TGAAAGACGACTTGAACTCT
ATF2	ATF2_1	ACATACCGGAGTTTCTGTAG
ATF2	ATF2_2	GCAAGAGGGGATAAATCTAG
ATF2	ATF2_3	GCTCGTTCGACCAGTCACCA
ATF2	ATF2_4	GGACGAACAATAGCTGATGT
ATF7IP	ATF7IP_1	AAAAGATTGAATGTAACAAG
ATF7IP	ATF7IP_2	AGCAGTATGGAAATTGACCA
ATF7IP	ATF7IP_3	TAAGACCACTCACTGTAGGT
ATF7IP	ATF7IP_4	TGGGATGGGATCACTAGAGG
ATF7IP2	ATF7IP2_1	ACTCTGTCTTCCCAATGCGT
ATF7IP2	ATF7IP2_2	GTCTACAGTAACCAGTACCG
ATF7IP2	ATF7IP2_3	GTGAAAGTGCAGACTCAACA
ATF7IP2	ATF7IP2_4	TCAGTCCTAGTGTCATAACT
ATM	ATM_1	CCAAGGCTATTCAGTGTGCG
ATM	ATM_2	GACCTACCTGAATAACACAC
ATM	ATM_3	TCATCACCAAGTTCGCATGT
ATM	ATM_4	TCTACCCCAACAGCGACATG
ATN1	ATN1_1	GAGAAGGCTGAGTATACTTG
ATN1	ATN1_2	GAGGTTCCTCGATAGCCCGG
ATN1	ATN1_3	GCAGGTTCGGTGTCACATGG
ATN1	ATN1_4	TCCAAGCTATCCAGATCGGA
ATR	ATR_1	CTGTGTGAGATGGTCAAGCA
ATR	ATR_2	GATGCTTTGATTTATATGCA
ATR	ATR_3	GCCCAGGTCACCAATTGTGG
ATR	ATR_4	TGACGTGCGAAAACAAGATG
ATRX	ATRX_1	AATTAGTGCGGAATAAGAGT
ATRX	ATRX_2	ATGATTTAAAGACTCAGGCG
ATRX	ATRX_3	CTTACCAAGGCCCATACAGT
ATRX	ATRX_4	GAAAATCTCAAAAAACGCGG
ATXN7	ATXN7_1	CATACTCACATTCTACCATG
ATXN7	ATXN7_2	CGAGCACAAAAACAAAACCA
ATXN7	ATXN7_3	TAATGTGATTGAAATGCCTG
ATXN7	ATXN7_4	TGTCCGGTGAGGAATACGTG
ATXN7L3	ATXN7L3_1	CACGGACCCTGATAGCATGA
ATXN7L3	ATXN7L3_2	CATCGCTCAGGAGATATACG
ATXN7L3	ATXN7L3_3	GCAGCCGAATCGCCAACCGC
ATXN7L3	ATXN7L3_4	GCTTCGCAGCCTGCTAACCA
AURKA	AURKA_1	CCATATAGAAAATAATCCTG
AURKA	AURKA_2	CCTGAAAACTCACCGAAGGT
AURKA	AURKA_3	CTTCGAATGACAGTAAGACA
AURKA	AURKA_4	TGCTTGCAAAGGAATGCGCT
AURKB	AURKB_1	ATTCTAGAGTATGCCCCCCG
AURKB	AURKB_2	CATCAACCCATACTGCAGGT
AURKB	AURKB_3	TCTTTCCGGAGGACTCGCTG
AURKB	AURKB_4	TGACGAGCAGCGAACAGCCA
AURKC	AURKC_1	AGATGAACAGCGCACAGCCA
AURKC	AURKC_2	ATTCTGGAATATGCTCCAAG
AURKC	AURKC_3	CTAGGAGGAAGACAATGTGT
AURKC	AURKC_4	GGAAATAGTTATACAGGCGC
AVEN	AVEN_1	AAACCAAAGAGAACTGATGA
AVEN	AVEN_2	GCCTCTGGCTACCGCCGCTG
AVEN	AVEN_3	GTTCGGCAGCAACGTTGAGT
AVEN	AVEN_4	GTTTGCTGAGGAGAAAGAAT
BABAM1	BABAM1_1	CAAAAGCCACGAGTTTGCAC
BABAM1	BABAM1_2	GGCAGCTACAGAGCTCGCGG
BABAM1	BABAM1_3	GGCCGGCTCCTGAAGTGTTG
BABAM1	BABAM1_4	TGTCCGAATTTGGACCTCAG
BAHD1	BAHD1_1	ACAGGCCATTGTAGTCGGCG
BAHD1	BAHD1_2	CAATGGCAAGAACTATCCCA
BAHD1	BAHD1_3	CAGTAGCACGATCACGGTCA
BAHD1	BAHD1_4	CCAGCGTGGGTAACAGACAG
BANP	BANP_1	AGACGTGCAACAAAGTGCGA
BANP	BANP_2	AGGCTGTGTCCAACCTCTCG
BANP	BANP_3	CGCAGCGTACCCGCATCTCG
BANP	BANP_4	TGGCGGTCAAGAGCTTCTCG
BAP1	BAP1_1	CACGGACGTATCATCCACCA
BAP1	BAP1_2	GAACCGTCAGACAGTACTAG
BAP1	BAP1_3	GTCCATCAAGACTAGCAGCG
BAP1	BAP1_4	TCTACCCCATTGACCATGGT
BARD1	BARD1_1	ATGTCCAGTGTGTTACACCC
BARD1	BARD1_2	GACTGGAAAGTCTATTGTGA
BARD1	BARD1_3	GCTGTGAAAAGAAATCATAG
BARD1	BARD1_4	GTAAAGTTGGTGGTACATCA
BAZ1A	BAZ1A_1	AGCAGGACTGAAGATAAATG
BAZ1A	BAZ1A_2	CAGTGCATAAGCCAAATCGG
BAZ1A	BAZ1A_3	TCCAGTATCGTCTATACATG
BAZ1A	BAZ1A_4	TGGTGTCAAATCATACACTG
BAZ1B	BAZ1B_1	AATTCATCTTCTACGACCCA
BAZ1B	BAZ1B_2	AGGCCAAACTAGTCATGCGC
BAZ1B	BAZ1B_3	ATCATGACCAAATATGCTGT
BAZ1B	BAZ1B_4	TGTACCCCCAGAATTCCGTG
BAZ2A	BAZ2A_1	ACGGTACCCAGAGTCCCATG
BAZ2A	BAZ2A_2	CACTGGGCAATGTCAGACCA
BAZ2A	BAZ2A_3	CAGCAGAGGAGATCCCGTCG
BAZ2A	BAZ2A_4	TGTGGAATCGTTACACCAAG
BAZ2B	BAZ2B_1	AGAACAAGTCCTGGAATACG
BAZ2B	BAZ2B_2	GCTGGGGGAGCAAATAGTGG
BAZ2B	BAZ2B_3	GTAGCATATTATGCTCCATG
BAZ2B	BAZ2B_4	GTCTGGGATTCAGACGCAAG
BCOR	BCOR_1	AAAGAGAATCGCCAACTCAG
BCOR	BCOR_2	ACAAACTCTGGACGGCCGGT
BCOR	BCOR_3	CCCACGTGCTGAATAACGGA
BCOR	BCOR_4	GCTGCCACAAGCACTCTAGG
BCORL1	BCORL1_1	CTGGAACAAGCCCTGAATGG
BCORL1	BCORL1_2	GGAGGCGGGATATATACCAG
BCORL1	BCORL1_3	TCCCGCATCTGACAGCGCCG
BCORL1	BCORL1_4	TTCCCATTGACTGAACACCG
BDP1	BDP1_1	AATGACCCCATATTTGAGCG
BDP1	BDP1_2	AGATTTGAAAGCAACCGGAA
BDP1	BDP1_3	ATTAAATTCACAGAACCACG
BDP1	BDP1_4	CAAACTGCTCGACAAGTAAG
BLM	BLM_1	CCAACACCACAAATCAGCAA
BLM	BLM_2	CGTGCAACAACTTACACCTG
BLM	BLM_3	GCCTATCAACCCATCAAGGA
BLM	BLM_4	TCTACGATAAGTGATCTCAA
BMI1	BMI1_1	AATGGCTCTAATGAAGATAG
BMI1	BMI1_2	CTCCACAAAGCACACACATC
BMI1	BMI1_3	GATTGATGTCATGTATGAGG
BMI1	BMI1_4	TTCTCTTTATTAGATTGGAT
BPTF	BPTF_1	AAAGGAGCAGAGCAAAACCG
BPTF	BPTF_2	ACTGCTATCCTGAATAGACA
BPTF	BPTF_3	GAGGACTTGGGAAATTCAAG
BPTF	BPTF_4	GCCTTCGATCAAGTGCACTG
BRCA1	BRCA1_1	AAGGAGCCAACATAACAGAT
BRCA1	BRCA1_2	AGAAACCTACAACTCATGGA
BRCA1	BRCA1_3	GGCTCAGGGTTACCGAAGAG
BRCA1	BRCA1_4	TGGTACTGATTATGGCACTC
BRCA2	BRCA2_1	AAAATGTCAGACAAGCTCAA
BRCA2	BRCA2_2	AATTATGGCAGGTTGTTACG
BRCA2	BRCA2_3	AGCACAGTAGAACTAAGGGT
BRCA2	BRCA2_4	GTCTACCTGACCAATCGATG
BRCC3	BRCC3_1	AGTAATGGGGCTGTGCATAG
BRCC3	BRCC3_2	GAGCGTGGTTGAGACAAACG
BRCC3	BRCC3_3	GCTCTGGAGAAATTTCTACT
BRCC3	BRCC3_4	TTTCCTTTGATAGACTGGCC
BRD1	BRD1_1	AAGACAGATGACGACCGCTG
BRD1	BRD1_2	GAGGCCTCTGAATATTTACG
BRD1	BRD1_3	GCAGCAGTCTCTGATCGACG
BRD1	BRD1_4	TGTTCTATAGAGCCGCGGTG
BRD2	BRD2_1	ACAGTGGTAGGTATCTCAGG
BRD2	BRD2_2	ACCACTCTCTCTACGCATAG
BRD2	BRD2_3	CCAGCTGCAATACCTACACA
BRD2	BRD2_4	CTTGTTGTAAATGTAACAGT
BRD3	BRD3_1	ATACAATCCCCCAGACCACG
BRD3	BRD3_2	CATCACTGCAAACGTCACGT
BRD3	BRD3_3	GATGCTATCCAAGAAGCACG
BRD3	BRD3_4	TGAAGGTACACAGCAAGTGG
BRD4	BRD4_1	AGTCGAACTGTCACTGTCCG
BRD4	BRD4_2	AGTCGATTTCAATCTCGTCG
BRD4	BRD4_3	CACCAAACTCCTGAGCATCA
BRD4	BRD4_4	CCAGACCCCTGTCATGACAG
BRD7	BRD7_1	AACTGATGAGACAATTGCAG
BRD7	BRD7_2	AGGCAAGTCTAATCTCACAG
BRD7	BRD7_3	CCTGTGGATCCCATTGTAGG
BRD7	BRD7_4	GAAGTCACCGAACTCTCCAC
BRD8	BRD8_1	AGGAGGTGATTATCCACTTG
BRD8	BRD8_2	CAGGAGTCAGGACTTAGATG
BRD8	BRD8_3	GATATTGCTGTGTCTTACAC
BRD8	BRD8_4	TGGGACACAGACTCTACAGG
BRD9	BRD9_1	ACTCCAGTTACTATGATGAC
BRD9	BRD9_2	AGAGAGGGAGCACTGTGACA
BRD9	BRD9_3	AGATACCGTGTACTACAAGT
BRD9	BRD9_4	CTTGACGGACAGTACCGCAG
BRDT	BRDT_1	AACTCCCTGGAGATAAACTT
BRDT	BRDT_2	ATGGCCCTTTCAACGTCCTG
BRDT	BRDT_3	CAACTCCAGTTCACAAACTG
BRDT	BRDT_4	TGACGTTGTCAAAAATCCGA
BRE	BRE_1	AAACTGCACATACCATATGC
BRE	BRE_2	CTCCCCTTTCATATCTAGCG
BRE	BRE_3	TCCTGAATGTCTCTTACTTG
BRE	BRE_4	TGAATACCAGACATTACTGG
BRMS1	BRMS1_1	AAGGGGCTCCGTGTATTCAG
BRMS1	BRMS1_2	CCACCTGAATGCGAATCTTG
BRMS1	BRMS1_3	GGGAACGACTGAGTCAGCTG
BRMS1	BRMS1_4	TCTCACTGACACACTCGCTG
BRMS1L	BRMS1L_1	AAATATGCAAATTCGTACAA
BRMS1L	BRMS1L_2	ATGACAGTACCTCACAATGC
BRMS1L	BRMS1L_3	GAAGATAAGAAGGCTTGAAG
BRMS1L	BRMS1L_4	TAAAGAACGATTAAGTCAGG
BRPF1	BRPF1_1	AGGGTGACTGCAGGCAACGG
BRPF1	BRPF1_2	CCAACCGCCTGACCATCCAA
BRPF1	BRPF1_3	TCGTGGAATTGATCCGCAAG
BRPF1	BRPF1_4	TGAGTACCTAATGGACCGAC
BRPF3	BRPF3_1	AGAACCAGTCAACTTGAGTG
BRPF3	BRPF3_2	GAGCGCCATGCGGTCCAGTG
BRPF3	BRPF3_3	GTTCACCTTATGGCACTGGA
BRPF3	BRPF3_4	TGGCGTCCCATACATCCCTG
BRWD1	BRWD1_1	ACAAACCTAAATATGCCTAG
BRWD1	BRWD1_2	AGAATACAATGATTGCTGCG
BRWD1	BRWD1_3	AGATATTATAGATACCCCAA
BRWD1	BRWD1_4	GGTATGTACACAAATCAACA
BRWD3	BRWD3_1	AGAGCATACTCTGTTAATGG
BRWD3	BRWD3_2	GCTGTGGGCGTTCTTTACGC
BRWD3	BRWD3_3	TAAGAGGACGATAATCCGTG
BRWD3	BRWD3_4	TTTACTGAGAGATCCAGACC
BTAF1	BTAF1_1	CACATGGCTGCTCGTTGTGT
BTAF1	BTAF1_2	GAAAGGATATCAAGTAAACG
BTAF1	BTAF1_3	GAACAATGGGAAGTTAGACA
BTAF1	BTAF1_4	GGTACTGGACATGTGACACA
BUB1	BUB1_1	CAAGGAGAAGCTTATTCGTG
BUB1	BUB1_2	GGTAGCAAAACAGTGTACCC
BUB1	BUB1_3	TCAGAGAGGAATTCAAAACC
BUB1	BUB1_4	TGATGAATCTTGGGTCATTG
C11orf30	C11orf30_1	GCACACAAGCAACCTATACC
C11orf30	C11orf30_2	GTAGAAGCAATGACTGACGT
C11orf30	C11orf30_3	GTTACAGTAAAGGCGGTTTG
C11orf30	C11orf30_4	GTTCTGACCAATCCTGACGC
C14orf169	C14orf169_1	AGGGGGCGTGAGGTAAACGT
C14orf169	C14orf169_2	CCGACCCCGAGTCCCAACCG
C14orf169	C14orf169_3	GCTGCCTAGCGAGAACTCGG
C14orf169	C14orf169_4	GGATTCGATGCTGCGCAACG
C17orf49	C17orf49_1	AGACGGAAATAGAGATGCTG
C17orf49	C17orf49_2	CGCCGCCTTCACGAAGCTCG
C17orf49	C17orf49_3	GGTCGGAGAGATCTTCTCGG
C17orf49	C17orf49_4	TGGCCGACTCTTCTCCTGCG
CACNA1A	CACNA1A_1	CGTCAGTTTCATCCTCGGCG
CACNA1A	CACNA1A_2	GCGCTCCAGCCACGTACGAG
CACNA1A	CACNA1A_3	GTTTGACCTACGGACGCTGA
CACNA1A	CACNA1A_4	TCTCACCTTGTACGACGGTG
CAND1	CAND1_1	AGTCTAGGGCTGGTCAACTG
CAND1	CAND1_2	ATAAGGAGTTGCATCAAACG
CAND1	CAND1_3	GAGATCACCCTTATTGCAGG
CAND1	CAND1_4	TGGATGCTGTAGTTAGCACA
CARM1	CARM1_1	TAGAGCTGTTCATCCGTGAA
CARM1	CARM1_2	TCGCGTCGCCGATGGTGAGG
CARM1	CARM1_3	TGGAGCACGGAAAATCTACG
CARM1	CARM1_4	TTGAAGAGCATGTAGCCCAT
CASR	CASR_1	AAACTTTACAAACAATATGG
CASR	CASR_2	CATGCCTCAGTACTTCCACG
CASR	CASR_3	GAGGGTGAGTGCGATCCCAA
CASR	CASR_4	TTGAGCAACAAAACTCAGGG
CBX1	CBX1_1	AAAAGTTCTCGACCGTCGAG
CBX1	CBX1_2	GAGACAGATAAATCAGAGGG
CBX1	CBX1_3	GTTTCAGTGAGGACAACACA
CBX1	CBX1_4	TTACAGTCAGAAAAGCCACG
CBX2	CBX2_1	AGTGACTTAGATGCTAAGAG
CBX2	CBX2_2	GATCCCATCCGGAAGAAGCG
CBX2	CBX2_3	GCTTTGCAGACATAACAGCT
CBX2	CBX2_4	GGCCCCCAGATCCTTCCGGG
CBX3	CBX3_1	AAACAGGCTGACAAACCAAG
CBX3	CBX3_2	AAAGCTGGCAAAGAAAAAGA
CBX3	CBX3_3	ACACAGTGCTGACAATACTT
CBX3	CBX3_4	AGAGCCTGAAGAATTTGTCG
CBX4	CBX4_1	CCTTGCAAGATATAACACGT
CBX4	CBX4_2	CGGTCAGGACATTGGAACGA
CBX4	CBX4_3	GAGCCACCCGCCCGACAAGT
CBX4	CBX4_4	GGGCTGCGGATCGCTAACCC
CBX5	CBX5_1	ACCCAGGGAGCACAATACTT
CBX5	CBX5_2	AGAAGTCAGAAAGTAACAAG
CBX5	CBX5_3	CAGAGCAATGATATCGCTCG
CBX5	CBX5_4	GAAGGTGCTAGACAGGCGCG
CBX6	CBX6_1	AACCTGAAGGTGATCGACAA
CBX6	CBX6_2	ACTCGGCAGGTACAGCACTT
CBX6	CBX6_3	GGGCGGCCAGAAGTAGCCCA
CBX6	CBX6_4	TGTGGCGGATCTGTGTACGC
CBX7	CBX7_1	AGGAGAGAGACCGAGCATCG
CBX7	CBX7_2	AGGTACTTGTGGGCCTTTCG
CBX7	CBX7_3	GCATCCGGAAGAAGCGCGTG
CBX7	CBX7_4	GCTGCCGAGTGGGCACGTCA
CBX8	CBX8_1	CTCTATGGCCCCAAAAAGCG
CBX8	CBX8_2	GGGACAAACCCATGTTTCGA
CBX8	CBX8_3	GGGGACAGCTCGAAGAAGCG
CBX8	CBX8_4	TCCCTTTAGGTACAGCACAT
CCDC101	CCDC101_1	ACAATGACTCGGAGCCACCC
CCDC101	CCDC101_2	ACATCCAGAAGACCCATGAG
CCDC101	CCDC101_3	CCAGGCTTCCCGATCCACAG
CCDC101	CCDC101_4	TATTACCGGACAAAGCTGCG
CDC5L	CDC5L_1	AATTGCACGTCAAACTGCCG
CDC5L	CDC5L_2	AGTTGATGCCAACTCAGTGG
CDC5L	CDC5L_3	ATCCAGAAACAAAACCAGCG
CDC5L	CDC5L_4	GAAGTCACTCTCATGCAATG
CDC6	CDC6_1	ATAGCGTGTACAATACATCC
CDC6	CDC6_2	CCTTGTTCTCCACCAAAGCA
CDC6	CDC6_3	GGTGGGAAGTTCAACAGCTG
CDC6	CDC6_4	TGCTGAATTGCATGTCCTTG
CDC73	CDC73_1	AAGACCAACTATGTTGTTTG
CDC73	CDC73_2	ACATAACTGCCCTTAAACAG
CDC73	CDC73_3	GACACTATGGGAACCTACCA
CDC73	CDC73_4	GGTCTTCAGCGATCTACTCA
CDK1	CDK1_1	ACCCTTATACACAACTCCAT
CDK1	CDK1_2	GACAAAACACAATCCCCTGT
CDK1	CDK1_3	GATCTCCAGAAGTATTGCTG
CDK1	CDK1_4	GTATTCCAAAAGCTCTGGCA
CDK17	CDK17_1	ACATAGACGGATCTCAATGG
CDK17	CDK17_2	CATGAGTATGCACAACGTAA
CDK17	CDK17_3	CCCTGCACAGCTATAAGAGA
CDK17	CDK17_4	CTTTCAAGAAGCCCCCATTG
CDK2	CDK2_1	AAGCAGAGAGATCTCTCGGA
CDK2	CDK2_2	CAAATATTATTCCACAGCTG
CDK2	CDK2_3	CATGGGTGTAAGTACGAACA
CDK2	CDK2_4	TCTGAGGTTTAAGGTCTCGG
CDK2AP1	CDK2AP1_1	GGTGCCCCAAAGCAAATACG
CDK2AP1	CDK2AP1_2	TGAAGACGTTGCCATGCTGG
CDK2AP1	CDK2AP1_3	TGGCCATCATTGAAGAGCTG
CDK2AP1	CDK2AP1_4	TGGGTGTAGCCTAGGGACGG
CDK3	CDK3_1	GCTGCCCAAGAGAATCTCGG
CDK3	CDK3_2	GGTGGATGACCCGATGTGAG
CDK3	CDK3_3	TCATGGGTGTAGGTGCGCAG
CDK3	CDK3_4	TGGACGTGGTGCACAACGAG
CDK5	CDK5_1	CCGGGAGACTCATGAGATCG
CDK5	CDK5_2	CCTTTACAATCTCAGGATCG
CDK5	CDK5_3	CGTCCGCTGTTACTCAGCTG
CDK5	CDK5_4	TAGCCGCAATGTGCTACACA
CDK7	CDK7_1	AGCTCCAAATAGTAACTCGG
CDK7	CDK7_2	ATCTCTGGCCTTGTAAACGG
CDK7	CDK7_3	TTAAAAACCTTACCCTATGT
CDK7	CDK7_4	TTTCCATAAAATCAAAGACA
CDK9	CDK9_1	CCAGAGTGTCACCACACGGT
CDK9	CDK9_2	GCGGTTATAGGGGGAAGCTG
CDK9	CDK9_3	GCTGACTGATGAGGGCGAGT
CDK9	CDK9_4	TCTCCCGCAAGGCTGTAATG
CDY1	CDY1_1	TACAATGTCTCTGTATGTGC
CDY1	CDY1_2	TCTGCACCAGGACGTGACAA
CDY1	CDY1_3	TGCTGGCAGCAAATAACTTG
CDY1	CDY1_4	TTTGACCACAAAACTGTGAG
CDY1B	CDY1B_1	ACAGGTTCAGCTACCCGAAA
CDY1B	CDY1B_2	AGAAGATGCACTTCACCATA
CDY1B	CDY1B_3	CAGGACGTGACAAAGGGTCC
CDY1B	CDY1B_4	TTGCTGCCAGCAAGAACGTT
CDY2A	CDY2A_1	AATATTACTGATGACAGCAG
CDY2A	CDY2A_2	CAGTGACTGATAAACACCAC
CDY2A	CDY2A_3	GACCACAAGAAAACTGTGAG
CDY2A	CDY2A_4	TCTGCACCAGGATGTGACAA
CDY2B	CDY2B_1	ATAGACCCATTAGCAGCCAA
CDY2B	CDY2B_2	ATGACAAACAGGATGACACT
CDY2B	CDY2B_3	CTGCACCAGGATGTGACAAA
CDY2B	CDY2B_4	TACAATGTCTCTGTATGTGA
CDYL	CDYL_1	CGACTTCAACAGACGCCACA
CDYL	CDYL_2	CTGCGGTCCTGCTCTTAACG
CDYL	CDYL_3	CTTTGTGGATAACAAGATGT
CDYL	CDYL_4	GGGCCCAATAAAGCTCCGAC
CDYL2	CDYL2_1	AATTCGCTTCCGTTTATGGG
CDYL2	CDYL2_2	GGACAACCGGCCAATTAGGT
CDYL2	CDYL2_3	GTGCAGGTTCAATCCCCCGT
CDYL2	CDYL2_4	TGTCAGGGCATTGTTATCCG
CEBPA	CEBPA_1	CACCCCGACCTCCGCGCGAG
CEBPA	CEBPA_2	CAGTTCCAGATCGCGCACTG
CEBPA	CEBPA_3	GAGCCCCTGTACGAGCGCGT
CEBPA	CEBPA_4	TTGGCTTCATCCTCCTCGCG
CEBPB	CEBPB_1	CCTCTTCTCCGACGACTACG
CEBPB	CEBPB_2	TCGAGCCCGCGGACTGCAAG
CEBPB	CEBPB_3	TGAAGTCGATGGCGCGCTCG
CEBPB	CEBPB_4	TGCTGCGTACGGCGGCAAGG
CEBPE	CEBPE_1	CAGACTCGATGTAGGCGGAG
CEBPE	CEBPE_2	CAGTACCAAGTGGCACACTG
CEBPE	CEBPE_3	CTTACCTTGAGAACGCGCAG
CEBPE	CEBPE_4	GCAGCCACTCGAGTTCTCAG
CECR2	CECR2_1	AGGTGGTCAGACATCCACCT
CECR2	CECR2_2	CAGGATCTGATCCTCGCAGA
CECR2	CECR2_3	GAATTGTCGAAAGTATAATG
CECR2	CECR2_4	GGGCGGTCGCATGTACCCTG
CENPA	CENPA_1	ATATGTGTTAAATTCACTCG
CENPA	CENPA_2	CTTCCTCCCATCAACACAGT
CENPA	CENPA_3	GCGGAGACAAGGTTGGCTAA
CENPA	CENPA_4	GCGGCCGGTTACCTAAGGAG
CENPB	CENPB_1	CATAGCCGCCTGCTTTCGTG
CENPB	CENPB_2	GGGATCCTGGCCCTCTAGCG
CENPB	CENPB_3	GTACCATAGACTGGTCTCGG
CENPB	CENPB_4	TCTCCCTACGACAAGCTCGA
CENPC	CENPC_1	AAAAAACAGATGCCACCTGT
CENPC	CENPC_2	AAGCCACAAACAGATCAGGT
CENPC	CENPC_3	ATCAACTTCGTATCATCGGG
CENPC	CENPC_4	GCGTCCATCTGATTGGTGGG
CENPH	CENPH_1	AGAAAATTAGCAGACAGTCT
CENPH	CENPH_2	AGGGAACAACCTGAGGAGCA
CENPH	CENPH_3	GCAAGACGCCGACGAGCCCG
CENPH	CENPH_4	TAAAAAAGCTTGCATTAGAC
CENPI	CENPI_1	CAAGTGTTCTGGTAGCACCA
CENPI	CENPI_2	CTATTAAATATTGCACTCAG
CENPI	CENPI_3	CTCTGAAGCACACTACACTG
CENPI	CENPI_4	GATGCTTTGCAAATGGCAGT
CENPL	CENPL_1	ACCTGCAACTGCGAACACTG
CENPL	CENPL_2	AGAAACGATTAGAATCGGTC
CENPL	CENPL_3	CATTCCTTCTGCATAAACAG
CENPL	CENPL_4	TTGCCATCTGAGAATAGAGA
CENPM	CENPM_1	AACACGATCAGGTCAATTCG
CENPM	CENPM_2	CCCCAGTCTCCAGAACACAG
CENPM	CENPM_3	CGTACTTACCACCTGTGGCG
CENPM	CENPM_4	GGCTACTTACACCTTCAGCT
CENPN	CENPN_1	CTTACAAATGATGTCTAACA
CENPN	CENPN_2	GCACTTGATCCATCTGTGTG
CENPN	CENPN_3	TTGTTGTCAGTTCATTCATG
CENPN	CENPN_4	TTTCAGATGAGTAAAGGACC
CENPO	CENPO_1	AGTACCTGAATGCTTACTCT
CENPO	CENPO_2	GGAGTGGTTTCTGTATGACA
CENPO	CENPO_3	GGCTGGTCAGTTTACCACTG
CENPO	CENPO_4	TTTGCAGCTATCTCTTCCAG
CENPU	CENPU_1	AATAAGTACACAACGTCATG
CENPU	CENPU_2	AGATTTAAAGTACTAACCAA
CENPU	CENPU_3	CTTGGCAATAGAAAGTCAAT
CENPU	CENPU_4	GACTTACTGATGCTCTAGGT
CENPW	CENPW_1	ACTCGCTTTAGAAAGCCACG
CENPW	CENPW_2	GAGGAAGCAGATAAAGCGGA
CENPW	CENPW_3	GGAGAAAAGTGGTGACTTAT
CENPW	CENPW_4	TGTCGACCATAGTCTCCCAG
CHAF1A	CHAF1A_1	AGGGCGACGGTGTTCCCGAG
CHAF1A	CHAF1A_2	AGTCATCATTGATTTGACAG
CHAF1A	CHAF1A_3	CCAAAGAGGCCTCTAAATCG
CHAF1A	CHAF1A_4	GAAAGCGGTCCGACGCCGAG
CHAF1B	CHAF1B_1	AGACTGAGTTTCACTCCCGA
CHAF1B	CHAF1B_2	AGATGTGTATGATATTTGCT
CHAF1B	CHAF1B_3	ATTGGACAAAAATTCCACGA
CHAF1B	CHAF1B_4	TTATGTCCAAGGAGTAACCT
CHAT	CHAT_1	ACATCCAAGACAAAGAACTG
CHAT	CHAT_2	AGCAAAAACTCCCAGCAGTG
CHAT	CHAT_3	GGAGCTCAGCGACACCCACA
CHAT	CHAT_4	GTGCTGCCGAGCAAAGATCA
CHD1	CHD1_1	AAGCAGCCATCCTATATTGG
CHD1	CHD1_2	ATGCCCAATTTAGACCTCCA
CHD1	CHD1_3	TTAATTCGCCTAAGAGAACG
CHD1	CHD1_4	TTCCGATGACTCATCAAGTG
CHD1L	CHD1L_1	ACAGAAGTAGTGATATACCA
CHD1L	CHD1L_2	GACCACCTGACTGAGGCTAG
CHD1L	CHD1L_3	GCTGATTGGTCGAGACACTG
CHD1L	CHD1L_4	GTCGCCTGCATATGTTACAC
CHD2	CHD2_1	AAGGCAGACTCGTCGAAGAG
CHD2	CHD2_2	AAGGGACGACTATAAGAAAG
CHD2	CHD2_3	GTCTTACATCCACAGCACAT
CHD2	CHD2_4	TGAGCTGGTAGATAAGTCGG
CHD3	CHD3_1	ACCATATGACCAGTCCACGT
CHD3	CHD3_2	CTCACCATTAAACCGATCGA
CHD3	CHD3_3	TTTCCACTCACTGTGCATCG
CHD3	CHD3_4	TTTGAGGCCTTGAATTCACG
CHD4	CHD4_1	ATGTATGTCGTAACCTATGT
CHD4	CHD4_2	CAAGATGCTAGACCTGCTAG
CHD4	CHD4_3	CAGTCACTCACCGTACAACG
CHD4	CHD4_4	TACTTACTGGAACCTCTCGG
CHD5	CHD5_1	CCAGAGCCGTAGTCAAAGGG
CHD5	CHD5_2	CCGAGGCCCGAGTCACGAAG
CHD5	CHD5_3	GTCCAGGCATACGAGATGGT
CHD5	CHD5_4	TCTACGTGGTCACCTACACG
CHD6	CHD6_1	AACAGCTCCAAGTCGAACGG
CHD6	CHD6_2	CCCGGAAGCACTCCGCTCGG
CHD6	CHD6_3	CCGAAAGGGCGGCACCAATG
CHD6	CHD6_4	GATGGGTTCAACGTAGATGG
CHD7	CHD7_1	GGATCTGATCACACCCACAG
CHD7	CHD7_2	GTAGGATTCCCATCAAACAG
CHD7	CHD7_3	TAATGGTGTGGGTTCGACGT
CHD7	CHD7_4	TGGGCAGCTATATGGCACGT
CHD8	CHD8_1	ATGAGAAATATAATACCATG
CHD8	CHD8_2	CATACCTCGAGTCTTAAATG
CHD8	CHD8_3	CTGTCTTCTACACTACCGTG
CHD8	CHD8_4	CTTTAATCCAGACTACGTAG
CHD9	CHD9_1	AATGTTGACTCATCAAAGTG
CHD9	CHD9_2	GGGAGAGAGAATTTCGTACG
CHD9	CHD9_3	TAGCCATTGGAACGGTCACA
CHD9	CHD9_4	TTAGATGCATTAGTCATCTG
CHEK1	CHEK1_1	ACACCACCTGAAGTGACTCG
CHEK1	CHEK1_2	CTTACTGCAATGCTCGCTGG
CHEK1	CHEK1_3	TGGTATTGGAATAACTCACA
CHEK1	CHEK1_4	TTTCTGGAGTACTGTAGTGG
CHRAC1	CHRAC1_1	GCCACCTATTCCTACAGACA
CHRAC1	CHRAC1_2	GCTGCCTCTATCCCGCATCC
CHRAC1	CHRAC1_3	GGTGTCCAGCATCAACCAGG
CHRAC1	CHRAC1_4	GTCGTGGGTAAAGACAAGGG
CHTOP	CHTOP_1	ACGGTTAGGCCGACCCATAG
CHTOP	CHTOP_2	AGGGGCGGGATGTCACTCCG
CHTOP	CHTOP_3	CCAAGATGTCTCTAAATGAG
CHTOP	CHTOP_4	GCCCAGAGGAGGACTACGTG
CHUK	CHUK_1	AAAGCTCCAATAATCAACAG
CHUK	CHUK_2	AGGCCTTTACAACATTGGCA
CHUK	CHUK_3	TATACAGCTGCGTAAAGTGT
CHUK	CHUK_4	TCCATCTAGAACACATTGAG
CIR1	CIR1_1	AGACCGAATACAAATTTGAA
CIR1	CIR1_2	GACCGCAAATGATCCATCAC
CIR1	CIR1_3	GCACCCCTCGGAGCTAATAG
CIR1	CIR1_4	GGAGATGAACGTGTAAAGAA
CIT	CIT_1	AGACTCGGTGATCCGCTGAT
CIT	CIT_2	CCAGCTTGATGTGTCCTGTG
CIT	CIT_3	GCAGCCGATTCTTGTCACTG
CIT	CIT_4	GCAGCTAAACCAGCTGACCG
CLNS1A	CLNS1A_1	GAGGATTCAGATGACTACGA
CLNS1A	CLNS1A_2	GTACCCTTTACATCGCTGAG
CLNS1A	CLNS1A_3	TAGTTTACATGCATTATCCA
CLNS1A	CLNS1A_4	TCACACGCTGATTTATCACT
CLOCK	CLOCK_1	CTAGTGAAATTCGACAGGAC
CLOCK	CLOCK_2	GGCAAATACCCTATTATGGG
CLOCK	CLOCK_3	GTATCCTCTTCAGCACACAA
CLOCK	CLOCK_4	TGAGTACAAACAATAAACTC
Control_1	Control_1	AAAAAGCTTCCGCCTGATGG
Control_3	Control_10	AAACGGTACGACAGCGTGTG
Control_25	Control_100	ACTATTTAATATTGGTAAGT
Control_26	Control_101	ACTCAGCCATTTTATTAGAA
Control_26	Control_102	ACTCGAAATCACCTATGGTA
Control_26	Control_103	ACTGAGTGGGTAACACGCAT
Control_26	Control_104	ACTGCGGAGCGCCCAATATC
Control_27	Control_105	ACTGCTCCCGGTCGCCCCTC
Control_27	Control_106	ACTGCTGCTGACATCTCTTA
Control_27	Control_107	ACTGCTGCTGTCTTCTAAAT
Control_27	Control_108	ACTGTTGCCGCGCCAACTGC
Control_28	Control_109	ACTTACGGCACTCGCATGCC
Control_3	Control_11	AAACTGTAGTGCAGGGTCAG
Control_28	Control_110	ACTTCAGTTCGGCGTAGTCA
Control_28	Control_111	ACTTCCCACTTCTTAGGTTG
Control_28	Control_112	AGAAACTGAACTATCCTACT
Control_29	Control_113	AGAACCCAGACGCCAGCGGT
Control_29	Control_114	AGAAGAAAAAAATGTCTACG
Control_29	Control_115	AGAAGACCGAGGCGCTTCAA
Control_29	Control_116	AGAATGCCATCTAGTTAGTA
Control_30	Control_117	AGACACGTCACCGGTCAAAA
Control_30	Control_118	AGACCCCGTAGGCAGGACGT
Control_30	Control_119	AGACTCGTATTGTCATATTA
Control_3	Control_12	AAAGAAAGAGGAATAGTAGC
Control_30	Control_120	AGAGCATGATGACCCGTGAC
Control_31	Control_121	AGAGCGTCTTCGTGACAAAC
Control_31	Control_122	AGAGGGATTGGGAGCTTGAC
Control_31	Control_123	AGATGGTCAGATCTAGTAGT
Control_31	Control_124	AGATTCATTCACGAGTTGGG
Control_32	Control_125	AGCACGTAATGTCCGTGGAT
Control_32	Control_126	AGCATTCTCACCAAGACCGA
Control_32	Control_127	AGCATTTGCGCGGCAACTGT
Control_32	Control_128	AGCCCGCCACAGAATAGCTG
Control_33	Control_129	AGCCGGCTTGTGACAGTGAA
Control_4	Control_13	AAAGACTTGCTCCAAAACAC
Control_33	Control_130	AGCGATCTGGACACTCTCCA
Control_33	Control_131	AGCGATTCACGTATTAGATG
Control_33	Control_132	AGCGCAGATAGCGCGTATCA
Control_34	Control_133	AGCGCTCTGGTTGCATCCCT
Control_34	Control_134	AGCTAGCGATGGCTCTAAGT
Control_34	Control_135	AGCTCCATCGCCGCGATAAT
Control_34	Control_136	AGCTCGCCATGTCGGTTCTC
Control_35	Control_137	AGCTGAAAATATACGTATTC
Control_35	Control_138	AGCTGCGCGCTACTGGATCA
Control_35	Control_139	AGCTGGACTCTGTAGAAATC
Control_4	Control_14	AAAGATATAGCAAATTATGG
Control_35	Control_140	AGCTTAATGTGCAGGTCAGA
Control_36	Control_141	AGCTTTCGAAATTGAGTGTC
Control_36	Control_142	AGGACACAGGATACGCAGCT
Control_36	Control_143	AGGACTAGTGTCGCACTCAG
Control_36	Control_144	AGGAGTGTTATGAAAAGGCT
Control_37	Control_145	AGGATCGTGTACCGGGGACG
Control_37	Control_146	AGGATGCTGAACAAGTACGT
Control_37	Control_147	AGGATGGATTGAGCAGCGGT
Control_37	Control_148	AGGCCACAAATTGTATACAG
Control_38	Control_149	AGGCGCCAACATTGACCGTA
Control_4	Control_15	AAAGCGACGTAGGCATACTT
Control_38	Control_150	AGGCTTAAATGGCGAGATTG
Control_38	Control_151	AGGGAAACCTCTATGGGTAA
Control_38	Control_152	AGGGATCGTTAGGAAGGGAA
Control_39	Control_153	AGGGCACCCGGTTCATACGC
Control_39	Control_154	AGGGCGAGCAGCAGAGTACG
Control_39	Control_155	AGGGGCAGGGCTATCTTATG
Control_39	Control_156	AGGGTCAGTCTGTCCTTTTT
Control_40	Control_157	AGGTAAGCCCCTTAGAACTG
Control_40	Control_158	AGGTCAAGCCGACCTCGAAC
Control_40	Control_159	AGGTCGGCCGAACATACGGT
Control_4	Control_16	AAATAATATGCATCTCTCGA
Control_40	Control_160	AGGTTGAATACCCCTTACTA
Control_41	Control_161	AGTACCCCTAGGTATGGGGA
Control_41	Control_162	AGTAGACGGACGGTGAGCTG
Control_41	Control_163	AGTATGAGACTCATAGGGTG
Control_41	Control_164	AGTATTAGGTACCTGCCCTA
Control_42	Control_165	AGTATTGTGGTGTCGTCAAC
Control_42	Control_166	AGTCATAACTGAGTGAATCG
Control_42	Control_167	AGTCTTAAAGACCCTAAGCT
Control_42	Control_168	AGTCTTGGCCAATGTCACGG
Control_43	Control_169	AGTGAGTGACAACCAGATCG
Control_5	Control_17	AAATACAAGCTATAGCGATA
Control_43	Control_170	AGTGCTACTGAAACTTGCCT
Control_43	Control_171	AGTGGGGCGCTAAGTGGGGG
Control_43	Control_172	AGTGTATCTTCCACCTGTCT
Control_44	Control_173	AGTGTGGAAAAGCTAACAGA
Control_44	Control_174	AGTGTTTGAAAAAAGGGCGG
Control_44	Control_175	AGTTCCCAGAAATATATTGC
Control_44	Control_176	AGTTCTGTTCGATAGATGCC
Control_45	Control_177	AGTTGAATGGACCTCGACTA
Control_45	Control_178	ATAAGCCACACTACCCGCCT
Control_45	Control_179	ATAAGCTACTCTGAGTTCCT
Control_5	Control_18	AAATGCACAGATCGCTGATC
Control_45	Control_180	ATAATCCGGAAACGCTCGAC
Control_46	Control_181	ATACAATACTTTGGCGCATA
Control_46	Control_182	ATACCAGATGCGTCCGCTTG
Control_46	Control_183	ATACGAGGCGCTTTTCTTTG
Control_46	Control_184	ATACGCATGATTGCAAGAGG
Control_47	Control_185	ATACGGCCGAAGCCCCTTCA
Control_47	Control_186	ATACTCTCACAGGTACATAA
Control_47	Control_187	ATAGAAGTGTGACCGCTGGG
Control_47	Control_188	ATAGCAGGACGAGGTTCCTT
Control_48	Control_189	ATAGCCGCCGCTCATTACTT
Control_5	Control_19	AAATTGGCTTTCGTTCGTGC
Control_48	Control_190	ATAGCGGATGTCCTTGGAAA
Control_48	Control_191	ATAGCTAAAGTTGATGTGTA
Control_48	Control_192	ATAGGCACCTTAAGGGTCTC
Control_49	Control_193	ATAGGTCATCCACTGGGCGG
Control_49	Control_194	ATAGTAACGTCAGGGAGTAA
Control_49	Control_195	ATATAAACTGTCGCGGTAAA
Control_49	Control_196	ATATGACAGGGCAAACGCAT
Control_50	Control_197	ATATTTCGGCAGTTGCAGCA
Control_50	Control_198	ATATTTTATGACATAAAAAT
Control_50	Control_199	ATCAAAGTGTCTGACTTATT
Control_1	Control_2	AAAACAGGACGATGTGCGGC
Control_5	Control_20	AACAGGAAACGTGACTAAAG
Control_50	Control_200	ATCAAGTCAGGTTATGCGGG
Control_6	Control_21	AACATCTCGTTAGGGGTATC
Control_6	Control_22	AACCACGGCATTGAGAGGTG
Control_6	Control_23	AACGCGAGTCCGGTGGCTAG
Control_6	Control_24	AACGCTGTCGTACGTGTATA
Control_7	Control_25	AACGTGCTGACGATGCGGGC
Control_7	Control_26	AACTACAAGTAAAAGTATCG
Control_7	Control_27	AACTAGAATAGGCGGGCTTG
Control_7	Control_28	AACTAGCCCGAGCAGCTTCG
Control_8	Control_29	AAGAAGAATTGGGGATGATG
Control_1	Control_3	AAAACATCGACCGAAAGCGT
Control_8	Control_30	AAGAAGGGCCGTACCCGAAA
Control_8	Control_31	AAGAATTAGGCACGGTTACT
Control_8	Control_32	AAGAGATCACATCTAGGCCA
Control_9	Control_33	AAGAGCGAATCGATTTCGTG
Control_9	Control_34	AAGAGTAGTAGACGCCCGGG
Control_9	Control_35	AAGCACTAGTCCGTATGATG
Control_9	Control_36	AAGCCATTGTATAACTCCAG
Control_10	Control_37	AAGCGGGCACACATGACAAG
Control_10	Control_38	AAGGACTGGAATATGGAGAG
Control_10	Control_39	AAGGCAATTTACTGGATCCT
Control_1	Control_4	AAAATAGCAGTAAACTCAAC
Control_10	Control_40	AAGGCGCGCGAATGTGGCAG
Control_11	Control_41	AAGGGCGTGCCCTGCGTTGT
Control_11	Control_42	AAGTGACAGATGGGCAGGCG
Control_11	Control_43	AAGTGACGGTGTCATGCGGG
Control_11	Control_44	AAGTGTGTGCATAGCAGGGT
Control_12	Control_45	AATATTTGGCTCGGCTGCGC
Control_12	Control_46	AATCGACTCGAACTTCGTGT
Control_12	Control_47	AATCGCAGGTATCCCAGAGC
Control_12	Control_48	AATCTTACTCGTCCTCCTTG
Control_13	Control_49	AATGCGAGTGTATCCGCAGT
Control_2	Control_5	AAAATCGATGGGCTGAATCT
Control_13	Control_50	AATGGGTTGCCGGGAGTAAA
Control_13	Control_51	AATTTAAGCTTCGTAACTGG
Control_13	Control_52	AATTTATCGTCAACATTAAT
Control_14	Control_53	ACAAAAAACTACGGTGATTA
Control_14	Control_54	ACAAAATGCCGTGCGTCAAT
Control_14	Control_55	ACAAACGACCTTGAGCAGGG
Control_14	Control_56	ACAAAGATCGCATGGCATAC
Control_15	Control_57	ACACCCATTCTCATAACGGA
Control_15	Control_58	ACACCGAAGCACCTGTACGT
Control_15	Control_59	ACAGCCCTCACGAGCCCGAA
Control_2	Control_6	AAAATTATCGGAAACGGTAG
Control_15	Control_60	ACAGCGCTCTCGTGTACTAT
Control_16	Control_61	ACAGGTTCTTATTCATTGAC
Control_16	Control_62	ACATACCCCCCTGGTTCAGA
Control_16	Control_63	ACATAGTCGACGGCTCGATT
Control_16	Control_64	ACCACTAATGAGATTCTTGT
Control_17	Control_65	ACCCAATGTGGCGGAGCCGA
Control_17	Control_66	ACCCATATATGCTGCCGCAC
Control_17	Control_67	ACCCATGAGTTAAGTTTTCT
Control_17	Control_68	ACCCATTGAGAGTCGCCTGA
Control_18	Control_69	ACCCGATAATAGCTACTGGT
Control_2	Control_7	AAACCCTATGCCCAAATGAG
Control_18	Control_70	ACCCTCCGAATCGTAACGGA
Control_18	Control_71	ACCGCTCATATAGGTAAAAA
Control_18	Control_72	ACCTATAATCGACCACATTT
Control_19	Control_73	ACCTATTGTCCCTTCAAGCT
Control_19	Control_74	ACCTTACAATAAGTTATATT
Control_19	Control_75	ACGATCGGTAATGGTCTGTT
Control_19	Control_76	ACGCATGCTTCCCAAAGCGT
Control_20	Control_77	ACGCCATATTTCTGGCTCTA
Control_20	Control_78	ACGCCTCCTCAAATTAGCTC
Control_20	Control_79	ACGCTCAGCACCCGCTATGC
Control_2	Control_8	AAACCTAGCCCCAATACTTA
Control_20	Control_80	ACGCTCTCCTGGCAACAAGT
Control_21	Control_81	ACGCTGACGAGTAAAAGCGG
Control_21	Control_82	ACGGAAAGACCTCGCTATTC
Control_21	Control_83	ACGGAGGCTAAGCGTCGCAA
Control_21	Control_84	ACGGGCGGCTATCGCTGACT
Control_22	Control_85	ACGGGGTGAAACCATGTCGT
Control_22	Control_86	ACGGTACATGCGCATGAGTC
Control_22	Control_87	ACGGTGGGGATGGACCTACT
Control_22	Control_88	ACGGTTATGGTCTCATGGGG
Control_23	Control_89	ACGTCAACTGCTGGAGTGGG
Control_3	Control_9	AAACGAGATCGAGAAAGGTA
Control_23	Control_90	ACGTCCATACTGTCGGCTAC
Control_23	Control_91	ACGTCGTTTAGCACCCGGCT
Control_23	Control_92	ACGTGGGGACATATACGTGT
Control_24	Control_93	ACGTTCGAGTACGACCAGCT
Control_24	Control_94	ACTACTCCGGCAAATACTCG
Control_24	Control_95	ACTACTGGCTATCCGCGCCA
Control_24	Control_96	ACTAGAGTCATGATCAGCGA
Control_25	Control_97	ACTAGCCTGTTCGCGAGTAG
Control_25	Control_98	ACTAGGGCAGTGTGTCTGCA
Control_25	Control_99	ACTATCATGGCACCCAATTG
CORO2A	CORO2A_1	CCGATGGAACAACCGGCAGG
CORO2A	CORO2A_2	GAAGCGGAAGATCTCGCAGG
CORO2A	CORO2A_3	GCTGTTTCCCTTCTATGACG
CORO2A	CORO2A_4	GGTCAATAACCCGAATCTTG
COX6A1	COX6A1_1	ACCCAGCAGCCGAGAAACCG
COX6A1	COX6A1_2	AGTCTTCCACATGCGAGCTG
COX6A1	COX6A1_3	CTGGGGCGGCCTATGTCGAG
COX6A1	COX6A1_4	GTGTACCTGAAGTCGCACCA
CRAMP1L	CRAMP1L_1	CACTCAGCGGAAGACACTCG
CRAMP1L	CRAMP1L_2	CGGAACTTAGGGTCTTCTGG
CRAMP1L	CRAMP1L_3	GGGGCCAGGTGAAATGCCCG
CRAMP1L	CRAMP1L_4	TGACAGGACTTTAGGTAGCG
CRB2	CRB2_1	AGATGTGGATGAATGCCTGT
CRB2	CRB2_2	CTGGCCACAGAACGGTCCAT
CRB2	CRB2_3	GCTGGCTCTGGCACTCGTCG
CRB2	CRB2_4	TCCTCACCATCAGCGCACGT
CREBBP	CREBBP_1	ATTGCCCCCCTCCAAACACG
CREBBP	CREBBP_2	CAGGACGGTACTTACGTCTG
CREBBP	CREBBP_3	CCGCAAATGACTGGTCACGC
CREBBP	CREBBP_4	CTTAGCCCACTGATGAACGA
CSNK2A1	CSNK2A1_1	AGACATTGTAAAAGACCCTG
CSNK2A1	CSNK2A1_2	AGTCACATGTGGTGGAATGG
CSNK2A1	CSNK2A1_3	CTAGTTGGTGAGGATAGCCA
CSNK2A1	CSNK2A1_4	GATTGATCATGAGCACAGAA
CSNK2B	CSNK2B_1	CAGTTGGAAAAGTACCAGCA
CSNK2B	CSNK2B_2	CTAGAGCTTGTCGATAGTGA
CSNK2B	CSNK2B_3	GATCAATCCATAAAGCATCT
CSNK2B	CSNK2B_4	TGTACACATCCATGCACTTG
CSRP2BP	CSRP2BP_1	AGTCCCTCAACAGTAATGAT
CSRP2BP	CSRP2BP_2	CCTGTAAAATTCATAAGCCG
CSRP2BP	CSRP2BP_3	GCACCTGAACGGAAGTACAT
CSRP2BP	CSRP2BP_4	TTCTGAAAGCAAGCTAGGTG
CTBP1	CTBP1_1	GATGTGGCACAGCGTCGAGT
CTBP1	CTBP1_2	GGATGGCCGGGACTGCACAG
CTBP1	CTBP1_3	TGACAACATCGACATCAAGT
CTBP1	CTBP1_4	TGATGCCCAAGGTCTCCCCG
CTBP2	CTBP2_1	ACATCCTCAACCTGTACCGG
CTBP2	CTBP2_2	CAGGTTCTAAACGAAGCCGT
CTBP2	CTBP2_3	GTTTCTGTACAGGTCGCACG
CTBP2	CTBP2_4	TGCAGACGGGATGTTGCACA
CTCF	CTCF_1	CGATCCAAATTTGAACGCCG
CTCF	CTCF_2	GAGCAAACTGCGTTATACAG
CTCF	CTCF_3	TTACCCCAGAACCAGACGGA
CTCF	CTCF_4	TTTGTGCAGTTATGCCAGCA
CTCFL	CTCFL_1	CAAGTGTAACGACTGCAACA
CTCFL	CTCFL_2	CCATGTCCGATCCCACACTG
CTCFL	CTCFL_3	GGAGGCCGAGCGTACCTCTG
CTCFL	CTCFL_4	TCACATTCTCCTCTAGAGCG
CTR9	CTR9_1	AAAGCATTGCGTACTAACCC
CTR9	CTR9_2	AGAAAAACGAGATATTGCCA
CTR9	CTR9_3	AGAAGCTATTACCATCTGAA
CTR9	CTR9_4	CCTGGCGAGATTATATGACG
CUL1	CUL1_1	AACCCAATGTCTATTGAGGT
CUL1	CUL1_2	CACCAGTCAAACCAAGCACG
CUL1	CUL1_3	GAGACACACATTCATAATCA
CUL1	CUL1_4	TCGCTTCATAAACAACAACG
CUL2	CUL2_1	AGATATCTATGCTTTATGTG
CUL2	CUL2_2	AGCAACCAGCAACCTTACTC
CUL2	CUL2_3	AGTTTACCAGCAAGCTACAT
CUL2	CUL2_4	GAGCAGCATTCGGATAAGGA
CUL3	CUL3_1	ATAACTTGTACATGCAACCA
CUL3	CUL3_2	ATCCAGCGTAAGAATAACAG
CUL3	CUL3_3	GAGCATCTCAAACACAACGA
CUL3	CUL3_4	GGTGTATTAGGGATCATCTA
CUL4A	CUL4A_1	AGTTCTGCAGCACATAGGTG
CUL4A	CUL4A_2	GCTGCCCGACAACTACACGC
CUL4A	CUL4A_3	TATGCTCACAGCAAAGCATG
CUL4A	CUL4A_4	TCTCGCGCTCGATCAGCAGT
CUL4B	CUL4B_1	AGCATGTGGTACTTACTGGG
CUL4B	CUL4B_2	CTCTTCAGTAGAGTTCGAGG
CUL4B	CUL4B_3	GCTGTTAGCAAAGCTAGAGA
CUL4B	CUL4B_4	GCTTCTTCTGTATCGGTACG
CUL5	CUL5_1	AGCTTGTTTACATAATCCGC
CUL5	CUL5_2	ATTGGAGTAAGAGAATCCTA
CUL5	CUL5_3	GAGGAACATATCATTAGTGC
CUL5	CUL5_4	GGAAGACAGTATTGTTCGAA
CXXC1	CXXC1_1	AAACGGTCAGCCCGCATGTG
CXXC1	CXXC1_2	AGAAGGAGGAGCGATACAAG
CXXC1	CXXC1_3	ATGCGCCCTAACTTCTGTGA
CXXC1	CXXC1_4	CCAAGCTAGAGATTCGCTAT
CYP11A1	CYP11A1_1	AGTGTTCACCACGATTACCG
CYP11A1	CYP11A1_2	CGGGCTCCGGAAATTACTCG
CYP11A1	CYP11A1_3	TAAACCTGTACCATTTCTGG
CYP11A1	CYP11A1_4	TACTGGTGATAGGCGACCCA
CYP2A13	CYP2A13_1	AGTTCACGGCAACCTCCACG
CYP2A13	CYP2A13_2	CACGCCAAAACCCCTTAGGG
CYP2A13	CYP2A13_3	CAGGAAACCGTAGCGCAGGG
CYP2A13	CYP2A13_4	TGGGATGTACCTCCTGCATG
CYP2B6	CYP2B6_1	AGAAGAGCGAGAGCGTGTTG
CYP2B6	CYP2B6_2	ATGGTCGACCCATTCTTCCG
CYP2B6	CYP2B6_3	CTTCTGCAGATGGATAGAAG
CYP2B6	CYP2B6_4	GCAAGTTTACAAAAACCTGC
CYP2C19	CYP2C19_1	AGCAATCAATAAAGTCCCGA
CYP2C19	CYP2C19_2	CAGCTGACTTACTTGGAGCT
CYP2C19	CYP2C19_3	GGTGCTGCATGGATATGAAG
CYP2C19	CYP2C19_4	TCAGGATTGTAAGCACCCCC
CYP3A7	CYP3A7_1	AAAAGTATAGAAAAGTCTGG
CYP3A7	CYP3A7_2	ACTCTAGCCTTTCGGGCCAG
CYP3A7	CYP3A7_3	AGATATGGAACCCGTACACA
CYP3A7	CYP3A7_4	TCGCCTCAAAGAGACACAAA
DACT3	DACT3_1	GAGGCCCAAGTCCCTAGGTA
DACT3	DACT3_2	GCCCCCGACGCGCTCCAACG
DACT3	DACT3_3	GTCCCAGACGAGACCAGGCA
DACT3	DACT3_4	TCCCCACAGAAGGTTGAGGG
DAPK3	DAPK3_1	CGTGAACTACGACTTCGACG
DAPK3	DAPK3_2	CTCCTTCCTAGGCGATCCGG
DAPK3	DAPK3_3	GCGGCCAGTTTGCGATCGTG
DAPK3	DAPK3_4	TCGCGCACAAGATCGAGGCG
DAXX	DAXX_1	AATGTTGCAAGACAAAAGTG
DAXX	DAXX_2	GAAGCACATCCCCATAGTCA
DAXX	DAXX_3	GCTCACATAGTCGCCCAAAG
DAXX	DAXX_4	GGAATGGGACCACCTCAGGG
DDB1	DDB1_1	CATTGTCGATATGTGCGTGG
DDB1	DDB1_2	CTACCAACCTGCGATCACCA
DDB1	DDB1_3	GGATAGCCATCTGAATTGAG
DDB1	DDB1_4	TCGTGTCTTGGACTTCAATG
DDB2	DDB2_1	AAAACTGGTTGGTATTGAGA
DDB2	DDB2_2	ATGTAGCCCTCCTGTCAAAG
DDB2	DDB2_3	CAAAAAGAAAGTGACGCATG
DDB2	DDB2_4	TGGTCACAGGAGACAACGTG
DDX21	DDX21_1	CAACATTAAATACCCAATGA
DDX21	DDX21_2	CATCACAAAAAAGCTGTCAG
DDX21	DDX21_3	CGGGAAGGACTTAATTGCAC
DDX21	DDX21_4	GATGTCATCCGAGTATATAG
DDX50	DDX50_1	AAGATTTAATAGCTCAAGCA
DDX50	DDX50_2	AAGTGATAATAAACTAGAGG
DDX50	DDX50_3	GTCAAGGCACCATTATGACT
DDX50	DDX50_4	TATAACTAGGAAACTCAGCG
DEF8	DEF8_1	ACAGCGGTAATAACACCCTA
DEF8	DEF8_2	AGTTGTGTACAACGCGTGCA
DEF8	DEF8_3	TCTAAAACCTTACCACAGGG
DEF8	DEF8_4	TGGTGCGACTCATCCACCTC
DEK	DEK_1	AAGTGTCCAATATAAAAAGA
DEK	DEK_2	CAAAGCCTTCTGGCAAAGTG
DEK	DEK_3	CGAAATGCCCGGTCCCAGAG
DEK	DEK_4	TCTAGAAAAGAGTCTCATCG
DGKG	DGKG_1	CAAAGACTTACCAGTATCAG
DGKG	DGKG_2	CTCCACCACAGGCCAAAACA
DGKG	DGKG_3	GCTACCAGAGTGTCACCGCG
DGKG	DGKG_4	GGGATGGACTACGACCGGGA
DHX9	DHX9_1	CAAAACATTATACTGGCATG
DHX9	DHX9_2	GGAGATTTACCAACAACCAT
DHX9	DHX9_3	TCAATCACAGCATCCAAAGG
DHX9	DHX9_4	TGGATGTGGGAAAACCACAC
DIDO1	DIDO1_1	AGCTGAAGCACCACTCGATG
DIDO1	DIDO1_2	CACTATCGGAGGTGTCATCG
DIDO1	DIDO1_3	TAGAAACTTCATTGTCGCTG
DIDO1	DIDO1_4	TATCTAAAGAGCTTTCCACG
DMAP1	DMAP1_1	ATGCTGGGCACGAACGACGG
DMAP1	DMAP1_2	CATGGATAACAACAAAACGC
DMAP1	DMAP1_3	GAAGCTACCCCAGAAAAAGG
DMAP1	DMAP1_4	GGACATTATCAACCCGGACA
DNAJC1	DNAJC1_1	AGGATGATGAACGAAGGCAG
DNAJC1	DNAJC1_2	CCACTAAGTCAAACAACTCC
DNAJC1	DNAJC1_3	GGAAGCAAATCATGCCACTG
DNAJC1	DNAJC1_4	TGTGGTTTGGTCAATCTACC
DNAJC2	DNAJC2_1	AAAACTTCGAAACTCATGCA
DNAJC2	DNAJC2_2	ACTTGGCCATGTGAGATACA
DNAJC2	DNAJC2_3	AGAAGCTGCTCGGTTAGCTA
DNAJC2	DNAJC2_4	GGATAAGAAAGAGTTATCCG
DND1	DND1_1	CCCCAGCCTACCTTCCACCA
DND1	DND1_2	CGCTGCACAACCATCCGCTG
DND1	DND1_3	GCTGGGACTACCGTACCTGG
DND1	DND1_4	TGGTGCTCGTACACGTCCTG
DNMT1	DNMT1_1	GAGGCAAAAAGAAATCCCCA
DNMT1	DNMT1_2	GATTTCTGATGAAAAAGACG
DNMT1	DNMT1_3	GCTCTACTGGAGCGACGAGG
DNMT1	DNMT1_4	TCACCCAAAAAAATGCACCA
DNMT3A	DNMT3A_1	CCGGGAACAGCTTCCCCGCG
DNMT3A	DNMT3A_2	CGATGACGAGCCAGAGTACG
DNMT3A	DNMT3A_3	GCGGGCACAAGGGTACCTAC
DNMT3A	DNMT3A_4	GCGTACCAGTACGACGACGA
DNMT3B	DNMT3B_1	CCATGTGGACGAGTCCCCCG
DNMT3B	DNMT3B_2	CCCAACAACACGCAACCAGG
DNMT3B	DNMT3B_3	GGCCTTCCAAGACACCACCA
DNMT3B	DNMT3B_4	GGGGATGAAGATCAGAGCCG
DNMT3L	DNMT3L_1	ATCTGCGCCCCATGTAAGGT
DNMT3L	DNMT3L_2	GGTGCACGCCATGAGCAACT
DNMT3L	DNMT3L_3	TCGAAACCGTGCCTGTGTGG
DNMT3L	DNMT3L_4	TCTTATTGCATATGAAGTCA
DNTTIP2	DNTTIP2_1	AAAGATAGTAAGATTGTACC
DNTTIP2	DNTTIP2_2	GCACTCTAATCTGAACTCTG
DNTTIP2	DNTTIP2_3	GGGACTGAACCATCTACGGA
DNTTIP2	DNTTIP2_4	TTCACTGACACTTATAACTG
DOT1L	DOT1L_1	GCAGCAGGTCTACAACCACT
DOT1L	DOT1L_2	GCTGGAGGACTCATCCAAGG
DOT1L	DOT1L_3	GGGAGCGAATCGCCAACACG
DOT1L	DOT1L_4	TCAGACCGTGTCTCAGACGG
DPF1	DPF1_1	CCTCGACTCGCAGACCGGCG
DPF1	DPF1_2	GAAACGGTATAAGAACCGGC
DPF1	DPF1_3	GTACGTGTAAATCTGTCCCG
DPF1	DPF1_4	GTTTCCGCATGACCTCGAGG
DPF2	DPF2_1	AGAGGCGAGCATTGTAATTG
DPF2	DPF2_2	ATAGATGGGAAGGAAAGTCG
DPF2	DPF2_3	GAAGATACTCCCAAGCGTCG
DPF2	DPF2_4	TGGATGGAAAAGCGACACCG
DPF3	DPF3_1	AAGCGAAAGAACAGGACTAG
DPF3	DPF3_2	AGCGCTACAAGAACCGACCG
DPF3	DPF3_3	CAAGTAGGCACTCACGCCTG
DPF3	DPF3_4	CACCTGAAGATCCAAAACTG
DPPA3	DPPA3_1	GAGTAAAGCTTCCGATAGAG
DPPA3	DPPA3_2	TGTAGGAGCAGCAGTCCTCA
DPPA3	DPPA3_3	TTAATCCAACCTACATCCCA
DPPA3	DPPA3_4	TTGAGATACATGTTACTCGG
DPY30	DPY30_1	CACAACTGTCTGATCCAGGT
DPY30	DPY30_2	CGGTCTCACAGACAACGTTG
DPY30	DPY30_3	GATGCTGGAGGGACAAACGC
DPY30	DPY30_4	GTGAGACCGTACTCAGAGTG
DR1	DR1_1	ACTCTTCTTCAGGAATGCCA
DR1	DR1_2	AGAGACTCTTCCTAATGTCC
DR1	DR1_3	AGTAGCATTAAAAAGAAGAA
DR1	DR1_4	CAACGATGCTCGAGAGCTGG
DTX1	DTX1_1	CCACGACTGCGACTTAGGGA
DTX1	DTX1_2	GGTTCGAAGATACATGCAGA
DTX1	DTX1_3	GTGCTGAAGGAGGACGCTCG
DTX1	DTX1_4	GTGTGGGAGTGGGAGAACGA
DTX2	DTX2_1	CTCCAGATAGTCACAGACGC
DTX2	DTX2_2	CTGAACACCACCAACGCCTG
DTX2	DTX2_3	GGCGGTAGCGGCCTGACACG
DTX2	DTX2_4	GGGGAGGTCAATAATGTAAG
DTX3L	DTX3L_1	CAGGTCACCTGATCGACTTG
DTX3L	DTX3L_2	TCTGATACTAGGGCACAGTG
DTX3L	DTX3L_3	TGTTGATGCATATCACCAGA
DTX3L	DTX3L_4	TTCTCTCATCAACTGACATG
DZIP3	DZIP3_1	ACTAGGTTAAGAGTAAACAA
DZIP3	DZIP3_2	ATGCCTTTCAGATATAATGG
DZIP3	DZIP3_3	TAATACTCTACCAAAAGGTG
DZIP3	DZIP3_4	TCTGCTTTATCCTCCTAACA
E2F6	E2F6_1	ACCAGCGATACATCAAAACG
E2F6	E2F6_2	CTTGTCAGATCTGCTCCCGG
E2F6	E2F6_3	GTGCCGAGACCCCATCAACG
E2F6	E2F6_4	TCTCCTCCGTCGGGTCCAGG
EED	EED_1	AAGAGAATGATCCATACCAC
EED	EED_2	ACAAACACGCCAAATGCACC
EED	EED_3	ATGGCTCGTATTGCTATCAT
EED	EED_4	TTGTGAATGACATTCATACA
EEF1A2	EEF1A2_1	CAAGAAGATCGGCTACAACC
EEF1A2	EEF1A2_2	GGACTGCGCAGTGCTGATCG
EEF1A2	EEF1A2_3	GGCCACCTCATCTACAAATG
EEF1A2	EEF1A2_4	GTCAGTGGAGATGCACCACG
EHMT1	EHMT1_1	ACTTATACGACTCAGAACCT
EHMT1	EHMT1_2	CAACACACTAACTCGGATAG
EHMT1	EHMT1_3	GGGCCGGTGCACAAACAGCG
EHMT1	EHMT1_4	TTCGGCTGCTTCCATCAACG
EHMT2	EHMT2_1	CAAGAGGTGACCATCCCCCG
EHMT2	EHMT2_2	CGGACAGGTACAACTGCCGA
EHMT2	EHMT2_3	CTCCAGGTGGTTGTTCACCA
EHMT2	EHMT2_4	CTCTCCGTCCACACTCTCAG
EID1	EID1_1	ACTGCTCTCTTCATACAGCT
EID1	EID1_2	CGACTACGACTATCCCGAAG
EID1	EID1_3	CGGGGCCCAACAGCTCGAGG
EID1	EID1_4	GACCTTCCGCAGATGGAGGT
EID2	EID2_1	CAGTGTCCCGCAGACAGGCG
EID2	EID2_2	GACGTCCCGCAGGCGGAGGT
EID2	EID2_3	GTGGACGAAGAGGGTCCCGA
EID2	EID2_4	TGATGCCTAAAACGCTAAGT
EID2B	EID2B_1	AGCTACCATCCAGATACTCG
EID2B	EID2B_2	GGAGGCTCGGGAAGGCCCAG
EID2B	EID2B_3	GTGGGACACTGCTATCTCCG
EID2B	EID2B_4	TACGTCGCTGACGCCACTCG
ELP2	ELP2_1	AATTTCATGCCAAGTCACCT
ELP2	ELP2_2	CCAGTACCAATATTAGCATG
ELP2	ELP2_3	GTTATTGTACAGGTTCGAGT
ELP2	ELP2_4	TGATAATCAAGTGATTCACT
ELP3	ELP3_1	AAAACAACTTGGTCATAGTG
ELP3	ELP3_2	TACTTCCAACAATATTTACG
ELP3	ELP3_3	TATTCCACCCAGTCTTACAC
ELP3	ELP3_4	TCCGAGCCACCAATTCAACC
ELP4	ELP4_1	AATGCCACAAGAACTAATTG
ELP4	ELP4_2	CCAACGGCTAAACCTCCACC
ELP4	ELP4_3	CCAGTTATTACCCAAGATGG
ELP4	ELP4_4	GCCAGCGTGACCAACGACAG
ELP5	ELP5_1	AGGATCTGTCCTCTTGCACA
ELP5	ELP5_2	ATGCAGGACCTGGCAGAGTG
ELP5	ELP5_3	CACACTCACTTTCCCCACTG
ELP5	ELP5_4	GGGCCTCCGACACAGGATGT
ELP6	ELP6_1	ATTGTTTGAGTTTGTACGGG
ELP6	ELP6_2	CTTCAGCCACTACAGTATCG
ELP6	ELP6_3	CTTTAGTTCCCAGCACACGG
ELP6	ELP6_4	TCTGTGATGCCAAGACAGAT
ENC1	ENC1_1	CTTGGACCACTCCTCGTGCA
ENC1	ENC1_2	GCTGGAGTTTCAAGACATCC
ENC1	ENC1_3	GGAAGGTCCTATTTCCGGCA
ENC1	ENC1_4	TGAAAGTCTGTCCTCCCAGA
ENY2	ENY2_1	AACCAAAAGTTGATAGAAAC
ENY2	ENY2_2	ACACGTTACTGTTGATGACT
ENY2	ENY2_3	ATTAATTGAATGTGGCTGGA
ENY2	ENY2_4	CAGTTGAAGGCACACTGTAA
EP300	EP300_1	ATGGTGAACCATAAGGATTG
EP300	EP300_2	CTGTAATAAGTGGCATCACG
EP300	EP300_3	GGTACGACTAGGTACAGGCG
EP300	EP300_4	GTGGCACGAAGATATTACTC
EP400	EP400_1	AGATTTATTTAGTCAACGAG
EP400	EP400_2	AGTGGTCATAAGGTTACACA
EP400	EP400_3	ATCAGTTCAAAGCTGCCGAG
EP400	EP400_4	GTCATTGTCATAAAACACGA
EPC1	EPC1_1	GCAAATCCAATACACCTTTG
EPC1	EPC1_2	TATAATTTGGGCGACTACAA
EPC1	EPC1_3	TATGGTTATACCGGTCCCAG
EPC1	EPC1_4	TATTGACTAGTATCTGACTG
EPC2	EPC2_1	GAAAACGTAAAAACTGCAGG
EPC2	EPC2_2	GATGTATAGGATTTGCAAGG
EPC2	EPC2_3	TACCATTTGGGAGACTATGG
EPC2	EPC2_4	TATTACAATCGCTTGTACAA
ERBB4	ERBB4_1	AGCGGCGACACGACAGACAT
ERBB4	ERBB4_2	ATAGAGTACTCTTCCACCAA
ERBB4	ERBB4_3	ATGTCCAGATGGCTTACAGG
ERBB4	ERBB4_4	CTGGTGTGTCCAGATAGCTA
ERCC6	ERCC6_1	ACTGATTACGAGATACAATG
ERCC6	ERCC6_2	AGACAGAATGATCCGATGAG
ERCC6	ERCC6_3	AGTGATGCTGAATTTGACGA
ERCC6	ERCC6_4	GGGTGAAGGAATTTCACACG
ERCC6L	ERCC6L_1	AACCTTTCATGGTCCTAGCA
ERCC6L	ERCC6L_2	TCATTAATAAGACAAACTAC
ERCC6L	ERCC6L_3	TCTAAGTACTCATCATACTC
ERCC6L	ERCC6L_4	TTAAGACATTGCGAATCGAT
ERCC6L2	ERCC6L2_1	AAGCATAAAATCTATCACAG
ERCC6L2	ERCC6L2_2	AATTAATTCGTGTAAAGCAG
ERCC6L2	ERCC6L2_3	ACAAAGAGAGAACTAGCCAC
ERCC6L2	ERCC6L2_4	GTAGTGTCCATAAAGAAACC
ERN1	ERN1_1	ACATCCCGAGACACGGTGGT
ERN1	ERN1_2	CCCTCCCTGGAACAAGACGA
ERN1	ERN1_3	CTGCGAAGCTAAAACACTCG
ERN1	ERN1_4	TCTCCCTCAATGGTACACGA
ESCO1	ESCO1_1	AGCTTAACCGGAGATCACAA
ESCO1	ESCO1_2	TCGTAATAAGCCTAATTTAG
ESCO1	ESCO1_3	TCTCTTCTAGTAGTCTTCTG
ESCO1	ESCO1_4	TGGAAACACGCATGAGTACA
ESCO2	ESCO2_1	ACCCCCCAATTATAGGACGC
ESCO2	ESCO2_2	AGATGACAGAGTTTCTTCAA
ESCO2	ESCO2_3	AGTGATCTATAAGCCAATTG
ESCO2	ESCO2_4	ATTGTGACAGAAAAAATGCA
ESPL1	ESPL1_1	AAAGTGAGGAACCTCACAAG
ESPL1	ESPL1_2	ACTAACCGGTCATCCCCATG
ESPL1	ESPL1_3	AGTTTGTAGAAGGTGCTATG
ESPL1	ESPL1_4	GAGGTATTATTGAGGCGCAG
ETV6	ETV6_1	AATGGTGAAAAAAGAATCCG
ETV6	ETV6_2	GGGAGACACTGACAGAGGGT
ETV6	ETV6_3	TGGAACATGAAGTGGCGTCG
ETV6	ETV6_4	TGGTGCACATTATCCACGGA
EXOSC1	EXOSC1_1	AAGTACACATCCTGTATGTG
EXOSC1	EXOSC1_2	GCGACGAAAAGATGTAGCCG
EXOSC1	EXOSC1_3	TCCCACATCTGGCAGTAACT
EXOSC1	EXOSC1_4	TTGGCCAAGACAATGTCACC
EXOSC2	EXOSC2_1	AAGCGCAGGATACACTGATA
EXOSC2	EXOSC2_2	CGACACTAAGAAACATCTAG
EXOSC2	EXOSC2_3	CGTAGTGGGACGAATCACAG
EXOSC2	EXOSC2_4	TCGTCCATGAACCTTCCTGG
EXOSC3	EXOSC3_1	ACGCACAGTACTAGGTCAGG
EXOSC3	EXOSC3_2	TATTCAAAGTTGATGTTGGA
EXOSC3	EXOSC3_3	TGAATGCTAGAGCGTGCTCG
EXOSC3	EXOSC3_4	TGCCGGGCTCCTTGTGACGG
EXOSC4	EXOSC4_1	ACTATATTGACAGTTCACTA
EXOSC4	EXOSC4_2	GCACACACAAAGTCTCTCAT
EXOSC4	EXOSC4_3	GCGCAAGCGACGGCCACATG
EXOSC4	EXOSC4_4	GGCTCGGCCTACATTGAGCA
EXOSC5	EXOSC5_1	CCGGCCCGTACACACCCGCC
EXOSC5	EXOSC5_2	GCTGATCAGGAACACGTGCG
EXOSC5	EXOSC5_3	GTTCGCAGGCAAAGTGCCGG
EXOSC5	EXOSC5_4	TGGATGCAGGTGTGCCCATG
EXOSC6	EXOSC6_1	GAGCAGGCGACCGCGCAGCG
EXOSC6	EXOSC6_2	GGCCTGTCGCGGGCCCGACA
EXOSC6	EXOSC6_3	GGGCGTGGAGATGTACGACC
EXOSC6	EXOSC6_4	TCGTCGGCCGCGTACAGCTG
EXOSC7	EXOSC7_1	AGATCGCTAACACCCTCTAT
EXOSC7	EXOSC7_2	CTCCCGAGGACTAATGCAGA
EXOSC7	EXOSC7_3	GGACTACCGATGTGTCGAAG
EXOSC7	EXOSC7_4	TGGGAGTGAAAGCAGAAATG
EXOSC8	EXOSC8_1	ACCAACGTATCCTTTATCAG
EXOSC8	EXOSC8_2	ACCGGAATCTCGATGAACAC
EXOSC8	EXOSC8_3	AGAACCACAACTGTCAACAT
EXOSC8	EXOSC8_4	GGAAATACTACAGTAATCTG
EXOSC9	EXOSC9_1	AAACTCAATCGGGCAACAGA
EXOSC9	EXOSC9_2	AGATTACGGATGCTGCATTG
EXOSC9	EXOSC9_3	TGAACGAGAAGAACGTGTGA
EXOSC9	EXOSC9_4	TGACACAAATGGGCATGTGG
EYA1	EYA1_1	CCTACGCCAACAGATATGGG
EYA1	EYA1_2	GAAATTGTTTAAAGACCCGT
EYA1	EYA1_3	GATTCTGATCGATTGCGTCG
EYA1	EYA1_4	GGGCAAACACAGTTTACCAC
EYA2	EYA2_1	ACACTGACCGTGCATCTGGT
EYA2	EYA2_2	AGGATGAGCCGTAATACTGG
EYA2	EYA2_3	ATTTGCATCCAGATACGGGA
EYA2	EYA2_4	CCTTCCACACCAGCGAAAGA
EYA3	EYA3_1	AACATGACTAGCAAGAACCG
EYA3	EYA3_2	TATAATCATTGGATGAGCGA
EYA3	EYA3_3	TGACCAAGAATAGTATAGGT
EYA3	EYA3_4	TGGGATAAGAATAATGTGCT
EYA4	EYA4_1	ACTCAGTCCCCATTACAGAG
EYA4	EYA4_2	AGTTCTGGGTCAAAGTCCAG
EYA4	EYA4_3	TCATACTTGTTGCAGAAGAG
EYA4	EYA4_4	TTATGCACAGAAGTATGGCA
EZH1	EZH1_1	ACCATTCTCAGGGAACATTG
EZH1	EZH1_2	AGCGCCGGCAAAAAAGTGTG
EZH1	EZH1_3	CACTAATCAGAACGGATCCA
EZH1	EZH1_4	CCCACCTCAACTCTGCGTAG
EZH2	EZH2_1	ATGTTGGGGGTACATTCAGG
EZH2	EZH2_2	CTTCTGTGAGCTCATTGCGC
EZH2	EZH2_3	TTATCAGAAGGAAATTTCCG
EZH2	EZH2_4	TTATGATGGGAAAGTACACG
FAM171B	FAM171B_1	AGTCTTTGGAGCCCAATGTA
FAM171B	FAM171B_2	CCTACCTGGAACCGTCAAGG
FAM171B	FAM171B_3	TGGACATTTGATATGAACAC
FAM171B	FAM171B_4	TGGCTGTAAGAAACACTGTG
FAM175A	FAM175A_1	AATGTATGCTTCATTACAAG
FAM175A	FAM175A_2	CCTCAACACGGACTCGGACA
FAM175A	FAM175A_3	GCCGAGCAGTACAAACACAC
FAM175A	FAM175A_4	GTGTTAATAGCAGAAAAACA
FAM175B	FAM175B_1	ACTGGGAGAGGTAAGACAAG
FAM175B	FAM175B_2	CACATATTCTAAAGCGTGAG
FAM175B	FAM175B_3	TAAGAAGACAAATCACTCAG
FAM175B	FAM175B_4	TGGAGTGATGAAAGACATCA
FBL	FBL_1	ACCAACGATGTCAGAGACAT
FBL	FBL_2	ACCAGATCCACATCAAACCG
FBL	FBL_3	CCAGTCGGGGAAGAATGTGA
FBL	FBL_4	TAATGAGGTCACGGCCAGAG
FBRS	FBRS_1	CATTCCGAAAGTCAAGCTTG
FBRS	FBRS_2	CTCCAGGCTCAGACAAGGAG
FBRS	FBRS_3	CTGAGCCCCAGCACCCACAT
FBRS	FBRS_4	CTGAGCTGCCACCACGACTG
FBRSL1	FBRSL1_1	CAGGATGGAAGCGCTCAGTG
FBRSL1	FBRSL1_2	GCTCTGCGCATGCGGTCTCG
FBRSL1	FBRSL1_3	TCAGGCAAGAGCTGAACACG
FBRSL1	FBRSL1_4	TCTTCACCAAGGGATTGGCG
FBXL19	FBXL19_1	AGAAGCTAGAGCGTTTCAAG
FBXL19	FBXL19_2	CTGTGTGCGAACTGAGTGCG
FBXL19	FBXL19_3	TCACCCTGGTAGGTGAAAGG
FBXL19	FBXL19_4	TGCAGATTGTACACTCCATG
FBXO11	FBXO11_1	AACCACTGTAGGGTTAGCAT
FBXO11	FBXO11_2	AGAGCCTTCCATAAAAACGA
FBXO11	FBXO11_3	ATATATAACAGATCATGCAC
FBXO11	FBXO11_4	CCAGCATGGTGGGATTTATG
FGF19	FGF19_1	GAAGCAGCTGGAGAGCCCGT
FGF19	FGF19_2	GCGCCGACGGCAAGATGCAG
FGF19	FGF19_3	CATGCGGAGCGGGTGTGTGG
FGF19	FGF19_4	GTACAGGTGCCGCAGGCGGA
FICD	FICD_1	CAAGAGGCAGTGTCCGATCG
FICD	FICD_2	CCATCACATCTACCACACAG
FICD	FICD_3	GAAGTACATCAACACGACTC
FICD	FICD_4	TGCTCAGCAGCGTCACCCAG
FOXA1	FOXA1_1	AACATGTCCTATGCCAACCC
FOXA1	FOXA1_2	AGGCGCCAGAGGGGTCCTTG
FOXA1	FOXA1_3	GTCCGGGTGCAGCGTCCAGT
FOXA1	FOXA1_4	TGGACGGCGCGTACGCCATG
FOXO1	FOXO1_1	ACAGGTTGCCCCACGCGTTG
FOXO1	FOXO1_2	GGAGTTTAGCCAGTCCAACT
FOXO1	FOXO1_3	GGTGGCGCAAACGAGTAGCA
FOXO1	FOXO1_4	TAGCATTTGAGCTAGTTCGA
FOXP1	FOXP1_1	AGAGGAGGAGACACATGTCG
FOXP1	FOXP1_2	CATACACCATGTCCATAGAG
FOXP1	FOXP1_3	GCCTTCTGACAATTCAGCCC
FOXP1	FOXP1_4	GTTCTGTAGACTTCACATGC
FOXP2	FOXP2_1	CCAGTCACCCCGATTACCCA
FOXP2	FOXP2_2	GAAGACAATGGCATTAAACA
FOXP2	FOXP2_3	GTGTCGAGTGCAAATGCAGG
FOXP2	FOXP2_4	TTGCTACAGCTCGTCACATG
FOXP3	FOXP3_1	ACCCAGGCATCATCCGACAA
FOXP3	FOXP3_2	CCCACCCACAGGGATCAACG
FOXP3	FOXP3_3	CCTACTTAGGCACTGCCAGG
FOXP3	FOXP3_4	GAGGGTGCCACCATGACTAG
FOXP4	FOXP4_1	ACCACGGGTGCAGACAGCAA
FOXP4	FOXP4_2	ACTCTCCGTGTCCGTACAGG
FOXP4	FOXP4_3	TGCAGCCCAACCAAGCCTCG
FOXP4	FOXP4_4	TTTGCTGTCATTGTTCCCTG
FXR2	FXR2_1	AACTGGCCGAAGTCGCTCCA
FXR2	FXR2_2	AGAAGCTACCAAGCACCTAG
FXR2	FXR2_3	CATAGGTTCGAGTCGCATGG
FXR2	FXR2_4	GTTCTTCCTTTAGACTCCCG
G2E3	G2E3_1	AACCAAGCGTTCTTACAACA
G2E3	G2E3_2	GCCATTTCTTTAGTTCACGG
G2E3	G2E3_3	TGATAACTTCGTTTACATCG
G2E3	G2E3_4	TTACCCAATTCTAATAATGT
GADD45A	GADD45A_1	GCAGCAAAACGCCTGGATCA
GADD45A	GADD45A_2	GCGTGTAGGATGGATAAGGT
GADD45A	GADD45A_3	GGCACAACACCACGTTATCG
GADD45A	GADD45A_4	TCAGCGCACGATCACTGTCG
GADD45B	GADD45B_1	ACAACGACATCAACATCGTG
GADD45B	GADD45B_2	ACTCGTACACCCCCACTGTG
GADD45B	GADD45B_3	CAAAAGCTCCTCCACCGCGG
GADD45B	GADD45B_4	GCTCGTGGCGTGCGACAACG
GADD45G	GADD45G_1	CACAGAAGGTCACATTGTCG
GADD45G	GADD45G_2	CAGCGGCTGGCGGCTATCGT
GADD45G	GADD45G_3	GACATCGACATAGTGCGCGT
GADD45G	GADD45G_4	TTTGGCTGACTCGTAGACGC
GATA1	GATA1_1	AGACGACCACCACGACACTG
GATA1	GATA1_2	GAGCAACAGCCACTCCACTG
GATA1	GATA1_3	GCGGGTGGGACACACAGTTG
GATA1	GATA1_4	GGCCCCCATAAGCACTATTG
GATA3	GATA3_1	AGGTACCCTCCGACCCACCA
GATA3	GATA3_2	CAGGGAGTGTGTGAACTGTG
GATA3	GATA3_3	GGAGCTGTACTCGGGCACGT
GATA3	GATA3_4	TCCAAGACGTCCATCCACCA
GATA4	GATA4_1	AGCCGCTTACACCCCGCCGC
GATA4	GATA4_2	CACGCTGTGGCGCCGCAATG
GATA4	GATA4_3	GCAGGACCGGGCTGTCGAAG
GATA4	GATA4_4	TGTGGGCACGTAGACTGGCG
GATA5	GATA5_1	ACAGGTAGGACAGCATCGAG
GATA5	GATA5_2	CGACCAACACCACGCTGTGG
GATA5	GATA5_3	GAAGGCCGACGAATCCGCGG
GATA5	GATA5_4	GGGGCCGCGAACTGTTCTCG
GATA6	GATA6_1	CCCCTACTCGCCCTACGTGG
GATA6	GATA6_2	CCGGCTGCTCGGGTGCGAAG
GATA6	GATA6_3	CGGGACGCCTCAGCTCGACA
GATA6	GATA6_4	GCCGACAGCGAGCTGTACTG
GATAD1	GATAD1_1	AGAGTAAGCAGGAAATTCAC
GATAD1	GATAD1_2	ATCCTCTGCCATCATTGCAC
GATAD1	GATAD1_3	TCTGTGATTGATGAACAAGA
GATAD1	GATAD1_4	TGCAGAATCAATCTTCTACA
GATAD2A	GATAD2A_1	CCACAGAGGCCACACTAGTG
GATAD2A	GATAD2A_2	GAGAGTGAATGGGCTGACCA
GATAD2A	GATAD2A_3	TGAGTGCCCCGAACAAGCGG
GATAD2A	GATAD2A_4	TTAGGCAACATTCCAGCACA
GATAD2B	GATAD2B_1	AACTCGCTATTGGCTGCACT
GATAD2B	GATAD2B_2	AGACATCAACATGTGTGGAA
GATAD2B	GATAD2B_3	TACCGGTTGATAATTGATGG
GATAD2B	GATAD2B_4	TGGATATGAGTGCTAGACGG
GFI1	GFI1_1	ACGTGCACCTCGAGCCCGTG
GFI1	GFI1_2	CCGGTACATTCTCTAAACGG
GFI1	GFI1_3	TGGGCACATTGACTTCTCCG
GFI1	GFI1_4	TTCAAACCGTACTCATGGAG
GFI1B	GFI1B_1	CCTTGTTGCACTTCACACAG
GFI1B	GFI1B_2	GAAGCTAGGCTTGTAGAATG
GFI1B	GFI1B_3	GGGGTCGGGACAGCACAATG
GFI1B	GFI1B_4	GGTTTGGGAATAGAGTGCTA
GLYAT	GLYAT_1	ACTGTCTTTCACATAAACCA
GLYAT	GLYAT_2	GGAAACTTACCTGCTCCTGA
GLYAT	GLYAT_3	GTGAGCATGGGTAACATCCA
GLYAT	GLYAT_4	TGATGAGTTCTGGTGATCCA
GLYR1	GLYR1_1	AAGAAGCATTTCTTTCCGCG
GLYR1	GLYR1_2	CACACCCACAGACAAAAAGT
GLYR1	GLYR1_3	CACGGTACTAGACTCCGGGA
GLYR1	GLYR1_4	GAATCGACGTAATTCCAGTG
GMPS	GMPS_1	AAGTCATAGACCGAAGAGTG
GMPS	GMPS_2	AATATTGCTGGATCAAACCA
GMPS	GMPS_3	CCACCACTGAGTAAAACCTA
GMPS	GMPS_4	GCCGTAAAGTACCTTGGGCA
GNPNAT1	GNPNAT1_1	AGCAGCACATACCTTAGCAC
GNPNAT1	GNPNAT1_2	TCTAGGACAGATTGTTGCTA
GNPNAT1	GNPNAT1_3	TGAGCATATGAAGAAATCTG
GNPNAT1	GNPNAT1_4	TTGGGTCAGCTAACAGAGAC
GPS2	GPS2_1	ACCGGCACATTATGATGGAG
GPS2	GPS2_2	CCTTAGACCCGGCACTACGT
GPS2	GPS2_3	GGAGGCGAAAGGAACAGAGG
GPS2	GPS2_4	GGCTGTGTGGGCCCATAGTG
GSE1	GSE1_1	AGGTCGGGAACGCCTCATTG
GSE1	GSE1_2	GAGGACGTGTCCAGTTTGAG
GSE1	GSE1_3	GCTGATCCAGCGCACCAATG
GSE1	GSE1_4	TGGCTGGTACTTGTCCAGAG
GSG2	GSG2_1	GCAGCCTCAGCCGTCCCGAG
GSG2	GSG2_2	GCTTAGCAAATACATAGAGG
GSG2	GSG2_3	GTCTGTCAAGCACAGGCAAG
GSG2	GSG2_4	TGGAGAGAACTAGATCAAGC
GTF2I	GTF2I_1	AACACTCAGAAAAACAGTTG
GTF2I	GTF2I_2	AGGTCAATACTATCTCCAGG
GTF2I	GTF2I_3	CAACATGAGACTGGAAAAGA
GTF2I	GTF2I_4	TGTCCCTTCAGAAACAAGTG
GTF3C2	GTF3C2_1	ACTTGGGCAGCCCTTCGGCG
GTF3C2	GTF3C2_2	GGCACTGACCACACTCAGAG
GTF3C2	GTF3C2_3	GTGCCCCGAAGCACCCCACG
GTF3C2	GTF3C2_4	TTGGATTGATCTAAGAGACC
GTF3C4	GTF3C4_1	AACAACGAATGCCGGGACGT
GTF3C4	GTF3C4_2	GGATAGGGTGTTCAACCCTG
GTF3C4	GTF3C4_3	TCCCACCAAAACAATACACT
GTF3C4	GTF3C4_4	TGAGAGTAACAAATTGGACC
H1F0	H1F0_1	CGATCATGTCTGAATACTTG
H1F0	H1F0_2	GGCTAGCCGGAAGGACCCCG
H1F0	H1F0_3	GGTCTGCTTGAGGACACCGG
H1F0	H1F0_4	GTATATCAAGAGCCACTACA
H1FNT	H1FNT_1	CAGAGTCAGCCCTTTGTGAG
H1FNT	H1FNT_2	CCAGCGGAAAAAACTGTCGG
H1FNT	H1FNT_3	GGACGCGCGAGGCAAGAGGA
H1FNT	H1FNT_4	TTCCTGGCCGCCTTGCGAAG
H1FOO	H1FOO_1	AAGGAGGACCCTCCCAACGT
H1FOO	H1FOO_2	CCTCAACTCCAAAGCCAGGG
H1FOO	H1FOO_3	CCTGCACAAGTACCCAACAG
H1FOO	H1FOO_4	GCACCATGCGTAGCACCGGG
H1FX	H1FX_1	CCTGCCAGTGACGACCGCCG
H1FX	H1FX_2	GCTGGCCAAGATCTACACCG
H1FX	H1FX_3	GTTGAGCTTGAAGGAACCGT
H1FX	H1FX_4	TGGTGGTGGAGACCATCCGT
H2AFB1	H2AFB1_1	AAACGAAAGCTCCGCTCGGA
H2AFB1	H2AFB1_2	CCAGGTGGAGCGCAGTCTAC
H2AFB1	H2AFB1_3	CGCCAGCACCGGAGGACCCT
H2AFB1	H2AFB1_4	GGCCAAGGTCCCGGAGCTGG
H2AFB2	H2AFB2_1	AGACCGGCGCCGTGCGACTC
H2AFB2	H2AFB2_2	CCGCCCCCGGCCGCCAGCAC
H2AFB2	H2AFB2_3	CGCCGAGGGTCCTCCGGTGC
H2AFB2	H2AFB2_4	GCTCCAGGACCTTGGCCGTC
H2AFB3	H2AFB3_1	CTGCTCTCGCACCGTCCGAG
H2AFB3	H2AFB3_2	GGCCAAGGTCCTGGAGCTGG
H2AFB3	H2AFB3_3	GGTACTCAATAACCGCAGCG
H2AFB3	H2AFB3_4	GTGGAGCGCAGTCTACGGGA
H2AFJ	H2AFJ_1	GCTGCGCAAAGGGAACTACG
H2AFJ	H2AFJ_2	GGGCGGCAAAGTGCGAGCAA
H2AFJ	H2AFJ_3	GGTCTTCTTGTTGTCACGCG
H2AFJ	H2AFJ_4	GGTGTTGGAGTACCTTACGG
H2AFV	H2AFV_1	CAGAATCGCAGCACTGTACA
H2AFV	H2AFV_2	CTGTACAAACCTCTGCAGTG
H2AFV	H2AFV_3	GCAAAGCTGGAAAGGACAGT
H2AFV	H2AFV_4	TCGCACCACAAGCCATGGAA
H2AFX	H2AFX_1	CCGCGGCAAGACTGGCGGCA
H2AFX	H2AFX_2	CGGCGCGCCAGTGTACCTGG
H2AFX	H2AFX_3	GCCGGTGTACACGGCCCACT
H2AFX	H2AFX_4	TTCGCGTCTTCTTGTTGTCG
H2AFY	H2AFY_1	CAGGAGTCATCTTTCCCGTG
H2AFY	H2AFY_2	GAGTTGCTAGCGAAGAAGCG
H2AFY	H2AFY_3	GCAGCGAGAGACAACAAGAA
H2AFY	H2AFY_4	TCCTTGTCTAGGAAACACGC
H2AFY2	H2AFY2_1	AGCCCCGAGACACATCTTGC
H2AFY2	H2AFY2_2	GACTGCCGCCATGTAGACAG
H2AFY2	H2AFY2_3	TATTGGCTCCATGAGAGTGG
H2AFY2	H2AFY2_4	TTACCGACAGTCCAAACCAA
H2AFZ	H2AFZ_1	ACAACTACTGACCTGCAAGC
H2AFZ	H2AFZ_2	CGTTCACCCATTTACCTCTG
H2AFZ	H2AFZ_3	GACGACCAGTCATGGACGTG
H2AFZ	H2AFZ_4	GGTAAGGCTGGAAAGGACTC
H2BFM	H2BFM_1	CAAAGAGGCCAACTCCACGA
H2BFM	H2BFM_2	CGATGCGGTCCAATATGTCA
H2BFM	H2BFM_3	GCGCCACGCCAACCGCCGTG
H2BFM	H2BFM_4	TTCCTCTGAGACAACCTCGG
H2BFWT	H2BFWT_1	AGAGGAAGGTCCAGCCATGG
H2BFWT	H2BFWT_2	ATGGCACGACCAGACAATGG
H2BFWT	H2BFWT_3	CAGCACCCGGCGGAAATAGG
H2BFWT	H2BFWT_4	GGTGATCAGCTGTTCCTCAG
H3F3A	H3F3A_1	ACTGCCCGCAAATCGACCGG
H3F3A	H3F3A_2	AGAGGGCGCACTCTTGCGAG
H3F3A	H3F3A_3	TCTCGCACCAGACGCTGGAA
H3F3A	H3F3A_4	TCTGGTGCGAGAAATTGCTC
H3F3B	H3F3B_1	AAGCGCTCCCTCTACCGGCG
H3F3B	H3F3B_2	ACTGCTCGTAAGTCCACCGG
H3F3B	H3F3B_3	GAAGCCTCATCGCTACAGGT
H3F3B	H3F3B_4	TGCGCTCTGAAACCTCAGGT
H3F3C	H3F3C_1	ACGAATCTCTCGAAGCGCCA
H3F3C	H3F3C_2	AGGTTTCAGAGCGCAGCCGT
H3F3C	H3F3C_3	CTGCTCGTAAATCCACCGGT
H3F3C	H3F3C_4	GCGATGAGGCTTCACCCCGC
HAT1	HAT1_1	ATTAGACAAATCATTCCACC
HAT1	HAT1_2	CTACATGTCATGTCAGCCTA
HAT1	HAT1_3	CTCATCCCCAAAGAGTTGAT
HAT1	HAT1_4	GCTACGCTCTTTGCGACCGT
HCFC1	HCFC1_1	GCATTAAGGACCTTCCTGCG
HCFC1	HCFC1_2	GGACATTCCCATCACTTACG
HCFC1	HCFC1_3	GGTGCCTTTCACAACCAACG
HCFC1	HCFC1_4	GTGGAAGTGTACCAACACGC
HCFC2	HCFC2_1	CATCTCCATTCACAATCATG
HCFC2	HCFC2_2	GAATAGTCAAGTTTGCTGCA
HCFC2	HCFC2_3	GGCAACTAGCTACGAATCAG
HCFC2	HCFC2_4	TTCTAATCATAATAGTCATG
HDAC1	HDAC1_1	CATCCGTCCAGATAACATGT
HDAC1	HDAC1_2	GCACCGGGCAACGTTACGAA
HDAC1	HDAC1_3	GGAGATGTTCCAGCCTAGTG
HDAC1	HDAC1_4	TGAGTCATGCGGATTCGGTG
HDAC10	HDAC10_1	AGGATTTGACTCAGCCATCG
HDAC10	HDAC10_2	AGTCAGATGCAGACGCAGTG
HDAC10	HDAC10_3	CCGCAGCCCTGGATCGCCTG
HDAC10	HDAC10_4	GACAACGCCGGATATCACAT
HDAC11	HDAC11_1	ACAACCGCCACATCTACCCA
HDAC11	HDAC11_2	CGAGGCTGGGCCATCAACGT
HDAC11	HDAC11_3	GCAACAGCAAAGGACCACTG
HDAC11	HDAC11_4	GGCGAGCGTGATGTCCGCAT
HDAC2	HDAC2_1	CCTCCTCCAAGCATCAGTAA
HDAC2	HDAC2_2	GATGTATCAACCTAGTGCTG
HDAC2	HDAC2_3	TACAACAGATCGTGTAATGA
HDAC2	HDAC2_4	TCAAAGAGTCCATCAAACAC
HDAC3	HDAC3_1	ACCTGGAGCACAATGCACGT
HDAC3	HDAC3_2	GTCAGCCCCACCAATATGCA
HDAC3	HDAC3_3	TCATCAATGCCATCCCGCAG
HDAC3	HDAC3_4	TGGGTCAATGCCAGGCGATG
HDAC4	HDAC4_1	CTTACCCGTACCAGTAGCGA
HDAC4	HDAC4_2	GCATCAGCGTGTCATACACG
HDAC4	HDAC4_3	GGAGCCCATTGAGAGCGATG
HDAC4	HDAC4_4	GGGGCTGACTTACCGCAGAG
HDAC5	HDAC5_1	ACGTTCACCCGTCACTAGTG
HDAC5	HDAC5_2	AGGCCTGCTTAGCAAGTGCG
HDAC5	HDAC5_3	GCCGGGTGCGCTGTTACACA
HDAC5	HDAC5_4	TATGCCCTGTACTTACAGTG
HDAC6	HDAC6_1	AGGACACGCAGCGATCTAGG
HDAC6	HDAC6_2	CCTCTAGGATAAGGATAATG
HDAC6	HDAC6_3	GCTTCCAGTGCTGAGTACGT
HDAC6	HDAC6_4	TGTGCTGAGTTCCATTACCG
HDAC7	HDAC7_1	AAGGACTGGGCAAAGTGGAA
HDAC7	HDAC7_2	GACCTGGAGACAGATGGCGG
HDAC7	HDAC7_3	GTTACCTGTAGGGAATGCCG
HDAC7	HDAC7_4	TGCAGTCGGTCCACTCTGAG
HDAC8	HDAC8_1	ATAGTCAAATATCCCTTCAG
HDAC8	HDAC8_2	ATTTGAGCGTATTCTCTACG
HDAC8	HDAC8_3	GCTGCAGATAAGCATCAGTG
HDAC8	HDAC8_4	GTAAATGTGCCCATTCAGGA
HDAC9	HDAC9_1	AACAGCATGAGAACTTGACA
HDAC9	HDAC9_2	AGCTTTGATCCAATGATGTG
HDAC9	HDAC9_3	GAGAGCGCACGTGTGTGCGT
HDAC9	HDAC9_4	TTTCCCTCTAAAGTAACATG
HDGF	HDGF_1	CGAGAACAACCCTACTGTCA
HDGF	HDGF_2	GAGGGTGACGGTGATAAGAA
HDGF	HDGF_3	GGGTCCCGAAAAAAAAGACT
HDGF	HDGF_4	TCTCCTTGGATTCCTCGTAA
HDGFL1	HDGFL1_1	CGCCCCCAAACGACCCAAGG
HDGFL1	HDGFL1_2	GACAAGCCGACCCACGCTGG
HDGFL1	HDGFL1_3	GGAAATCGAGAACAACCCCA
HDGFL1	HDGFL1_4	GGACGACGACAAGCCCACTG
HDGFRP3	HDGFRP3_1	AAACGGAAAGGATTTAACGA
HDGFRP3	HDGFRP3_2	AGTAAAGTTTACTGGCTACC
HDGFRP3	HDGFRP3_3	CAGAGCTCTTCAGAAACTGA
HDGFRP3	HDGFRP3_4	TAGATTGATGAACTCCCAGA
HELLS	HELLS_1	AATGTTATATCATGGAACCC
HELLS	HELLS_2	TATGAAGTGCCGTCTAATCA
HELLS	HELLS_3	TGCAATTGTACGGTTCACAA
HELLS	HELLS_4	TTCCACACAGAGATTAGTAG
HIF1AN	HIF1AN_1	AACTGGATTAATAAGCAACA
HIF1AN	HIF1AN_2	AGGCACTCGAACTGATCCGG
HIF1AN	HIF1AN_3	CAAACGCTCAATGACACTGT
HIF1AN	HIF1AN_4	GAAGCTATAACTGCGCAACT
HINFP	HINFP_1	CACACCAAGCTGAAACAGTG
HINFP	HINFP_2	CATGCGCTTTCGTCACAGTG
HINFP	HINFP_3	GGTGCTCTCGAAGTTTACTG
HINFP	HINFP_4	TGACTACTTACGATCCAATG
HIRA	HIRA_1	ATGTCTGAAACGGCCGCTGG
HIRA	HIRA_2	GAGCCTAGCCATCATGACCG
HIRA	HIRA_3	GGGTTGACATGGGACCCTGT
HIRA	HIRA_4	TGTGTGCGGTGGTCAAACAG
HIRIP3	HIRIP3_1	GAGGTTGAGTGGAAGCAGCG
HIRIP3	HIRIP3_2	TCTCTCCGGGTCGCTACAAG
HIRIP3	HIRIP3_3	TGGACCCCCAGCAAAGAATG
HIRIP3	HIRIP3_4	TTACGCATTCCATCGTGCGG
HIST1H1A	HIST1H1A_1	ACCACCACGCTCCTTAGAGG
HIST1H1A	HIST1H1A_2	CCTGGTAAGCAAGGGAACGT
HIST1H1A	HIST1H1A_3	CTTCTCCACGTCGTAGCCTG
HIST1H1A	HIST1H1A_4	GAAGGCAAAGAAACCTGCTA
HIST1H1B	HIST1H1B_1	AGCGCCGGTGGAGAAATCCC
HIST1H1B	HIST1H1B_2	CTAAAGCTAAGAAGCCCGCG
HIST1H1B	HIST1H1B_3	CTGCTAAGCGCAAAGCGACG
HIST1H1B	HIST1H1B_4	GCTGCTTCTAAGGAGCGCAA
HIST1H1C	HIST1H1C_1	CAAGCCCAAGGTTAAAAAGG
HIST1H1C	HIST1H1C_2	GGCTGCCGCCGGCTATGATG
HIST1H1C	HIST1H1C_3	GGGGGACCAGACGCCTTACG
HIST1H1C	HIST1H1C_4	TCCGCTACGCTCTTTAGAGG
HIST1H1D	HIST1H1D_1	AGGCTGGCGCAGCCAAGCCT
HIST1H1D	HIST1H1D_2	CGCAAGCGCTTTCTTAAGCG
HIST1H1D	HIST1H1D_3	CTGGTGCAGACCAAAGGTAC
HIST1H1D	HIST1H1D_4	GTGATAAGCTCAGATACTGG
HIST1H1E	HIST1H1E_1	AGTAATGAGCTCGGACACCG
HIST1H1E	HIST1H1E_2	GGCAGCCGCTGGCTATGACG
HIST1H1E	HIST1H1E_3	TAAGGCTAAAAAGGCAGGCG
HIST1H1E	HIST1H1E_4	TTTGAAGGAACCCGACGCGC
HIST1H1T	HIST1H1T_1	CTCAAGAGCTTAGTGAACAA
HIST1H1T	HIST1H1T_2	GGTTGCGCTCAAGAAGGCAT
HIST1H1T	HIST1H1T_3	GGTTGGAAGTTTCTCCATAG
HIST1H1T	HIST1H1T_4	TCAGTGTCACAGGAACGAGT
HIST1H2AA	HIST1H2AA_1	AAACTATGCAGAGCGGATAG
HIST1H2AA	HIST1H2AA_2	AGAAGAGCGAGACTTAGACT
HIST1H2AA	HIST1H2AA_3	CATTGCGGATCGCTAGCTGC
HIST1H2AA	HIST1H2AA_4	TTCCCTTACGAAGCAGACGA
HIST1H2AB	HIST1H2AB_1	AGAAGACCGAGTCTTAGCCT
HIST1H2AB	HIST1H2AB_2	CATTGCGGATGGCCAATTGC
HIST1H2AB	HIST1H2AB_3	CGCGCCGGTGTATCTCGCGG
HIST1H2AB	HIST1H2AB_4	GGCAACTACTCCGAGCGCGT
HIST1H2AC	HIST1H2AC_1	AGTTGCCTTTACGGAGCAGG
HIST1H2AC	HIST1H2AC_2	GGAGACCAGCGCGAGAAGAG
HIST1H2AC	HIST1H2AC_3	GTAAAGGCAACTACGCAGAG
HIST1H2AC	HIST1H2AC_4	TCTGGACGTGGTAAGCAAGG
HIST1H2AD	HIST1H2AD_1	ACGCGGCAAGCAAGGCGGAA
HIST1H2AD	HIST1H2AD_2	CAACTACTCCGAGCGAGTCG
HIST1H2AD	HIST1H2AD_3	GCTCGGAGTAGTTGCCCTTG
HIST1H2AD	HIST1H2AD_4	GGAGTCCGGCCCGCGAAGAG
HIST1H2AE	HIST1H2AE_1	CGGAGTAGTTGCCTTTGCGG
HIST1H2AE	HIST1H2AE_2	CTTAGAGCTAGCTGGCAACG
HIST1H2AE	HIST1H2AE_3	GGCAACTACTCCGAACGAGT
HIST1H2AE	HIST1H2AE_4	TCTGGACGTGGAAAGCAAGG
HIST1H2AG	HIST1H2AG_1	AGCACCGCTGCCAGATACAC
HIST1H2AG	HIST1H2AG_2	GCAAAGGCAACTATGCCGAG
HIST1H2AG	HIST1H2AG_3	GGAGATGACGCGGGATGATG
HIST1H2AG	HIST1H2AG_4	GGCCAAGACTCGCTCTTCTA
HIST1H2AH	HIST1H2AH_1	GAAGCCCAGCCCGAGAAGAG
HIST1H2AH	HIST1H2AH_2	GAGGTGACGCGGGATGATAC
HIST1H2AH	HIST1H2AH_3	GCAAGGGTAATTATGCCGAG
HIST1H2AH	HIST1H2AH_4	TCTGGACGTGGCAAGCAAGG
HIST1H2AI	HIST1H2AI_1	CCTGGAGCTGGCTGGCAACG
HIST1H2AI	HIST1H2AI_2	GCCGGGCTTCAGTTTCCCGT
HIST1H2AI	HIST1H2AI_3	GGCAACTATGCGGAGCGGGT
HIST1H2AI	HIST1H2AI_4	GTGCATCGCCTGCTCCGCAA
HIST1H2AJ	HIST1H2AJ_1	GCCTACGGGAAACTGAAGCC
HIST1H2AJ	HIST1H2AJ_2	GCTCCGCAAAGGCAACTATG
HIST1H2AJ	HIST1H2AJ_3	TGCGAGTCTTCTTGTTGTCG
HIST1H2AJ	HIST1H2AJ_4	TGCGGAGCAGGCGATGCACT
HIST1H2AK	HIST1H2AK_1	CCTGGAACTGGCTGGCAACG
HIST1H2AK	HIST1H2AK_2	GGCGGGTCTTCAGTTCCCAG
HIST1H2AK	HIST1H2AK_3	GGCTAAGACCCGTTCTTCAA
HIST1H2AK	HIST1H2AK_4	GGGCGGCAAAGCTCGCGCCA
HIST1H2AL	HIST1H2AL_1	CAAGTGGCGCGGGATAATGC
HIST1H2AL	HIST1H2AL_2	GCAAGGGCAACTATGCTGAG
HIST1H2AL	HIST1H2AL_3	GGAGACCGGCACGAGAAGAG
HIST1H2AL	HIST1H2AL_4	TCGGGACGCGGCAAGCAGGG
HIST1H2AM	HIST1H2AM_1	ACGTGGCAAGCAGGGCGGCA
HIST1H2AM	HIST1H2AM_2	CGGCGCGCCGGTTTACCTGG
HIST1H2AM	HIST1H2AM_3	GCTGGGCTCCAATTTCCTGT
HIST1H2AM	HIST1H2AM_4	GGAGCCCAGCTCTAGAGGAG
HIST1H2BA	HIST1H2BA_1	AAAGCGCAAGAGGACCCGTA
HIST1H2BA	HIST1H2BA_2	CATCTACAAAGTGCTAAAGC
HIST1H2BA	HIST1H2BA_3	CTCAAAGATATCAGTGACGA
HIST1H2BA	HIST1H2BA_4	CTTTGAGCGTATAGCGAGCG
HIST1H2BB	HIST1H2BB_1	AGCGCTTATTGTAGTGAGCC
HIST1H2BB	HIST1H2BB_2	CCCTAAAAAGGGTTCTAAGA
HIST1H2BB	HIST1H2BB_3	GCATCTCATCCAAGGCCATG
HIST1H2BB	HIST1H2BB_4	TATCACTAAGGCGCAGAAGA
HIST1H2BC	HIST1H2BC_1	ACACAGAGTAACTCTCCTTG
HIST1H2BC	HIST1H2BC_2	CGACATATTTGAGCGCATCG
HIST1H2BC	HIST1H2BC_3	CTTGGAAGAGATGCCAGTGT
HIST1H2BC	HIST1H2BC_4	GAAAGAATTCATGATGCCCA
HIST1H2BD	HIST1H2BD_1	ACACTGAATAGCTCTCCTTG
HIST1H2BD	HIST1H2BD_2	GCATCTCTTCCAAGGCAATG
HIST1H2BD	HIST1H2BD_3	GGTGACTAAGGCTCAGAAGA
HIST1H2BD	HIST1H2BD_4	TCTGCTCCTGCCCCAAAGAA
HIST1H2BE	HIST1H2BE_1	CTACTCCGTATACGTGTACA
HIST1H2BE	HIST1H2BE_2	CTCCAAGAAGGCCGTGACCA
HIST1H2BE	HIST1H2BE_3	GCATCTCCTCTAAAGCCATG
HIST1H2BE	HIST1H2BE_4	TAGAGGAGATGCCGGTGTCG
HIST1H2BF	HIST1H2BF_1	AAAAAAGGGCTCCAAAAAGG
HIST1H2BF	HIST1H2BF_2	CGTGTACAAGGTGCTAAAGC
HIST1H2BF	HIST1H2BF_3	CTCGAAGATATCGTTGACGA
HIST1H2BF	HIST1H2BF_4	CTTCGAGCGCATCGCTGGCG
HIST1H2BG	HIST1H2BG_1	GAAGCGCAAGCGCAGTCGTA
HIST1H2BG	HIST1H2BG_2	TAGCACCTTGTACACATACA
HIST1H2BG	HIST1H2BG_3	TGGATGAGATGCCAGTATCG
HIST1H2BG	HIST1H2BG_4	TTCGAAGATGTCGTTAACGA
HIST1H2BH	HIST1H2BH_1	CTACTCCGTATACGTTTACA
HIST1H2BH	HIST1H2BH_2	GAAGCGTAAACGCAGCCGCA
HIST1H2BH	HIST1H2BH_3	GCATCTCCTCCAAAGCCATG
HIST1H2BH	HIST1H2BH_4	GCTTGTTGTAATGAGCCAGG
HIST1H2BI	HIST1H2BI_1	ACACGGAATAGCTCTCCTTG
HIST1H2BI	HIST1H2BI_2	CTCGAAAATGTCGTTGACGA
HIST1H2BI	HIST1H2BI_3	GCATCTCGTCCAAGGCTATG
HIST1H2BI	HIST1H2BI_4	GCTTGTTATAATGCGCCAGG
HIST1H2BJ	HIST1H2BJ_1	AAACGAATTCATGATGCCCA
HIST1H2BJ	HIST1H2BJ_2	ACGAAATGCCGGTGTCAGGG
HIST1H2BJ	HIST1H2BJ_3	AGATGGAATAGCTCTCCTTG
HIST1H2BJ	HIST1H2BJ_4	GAAAAAGGGCTCCAAGAAGG
HIST1H2BK	HIST1H2BK_1	CATGGCCTTAGAGGAGATGC
HIST1H2BK	HIST1H2BK_2	CGACATCTTCGAACGCATCG
HIST1H2BK	HIST1H2BK_3	CTTCTTCTGCGCCTTAGTCA
HIST1H2BK	HIST1H2BK_4	TCCGCTCCCGCGCCCAAGAA
HIST1H2BL	HIST1H2BL_1	CATGGCCTTAGAAGAGATGC
HIST1H2BL	HIST1H2BL_2	CTTCGAGCGCATCGCAAGCG
HIST1H2BL	HIST1H2BL_3	GAAGAAGGGCTCCAAGAAGG
HIST1H2BL	HIST1H2BL_4	GGTGACCAAGGCCCAGAAGA
HIST1H2BM	HIST1H2BM_1	ACACAGAGTAGCTCTCCTTG
HIST1H2BM	HIST1H2BM_2	CCCTAAAAAAGGCTCCAAGA
HIST1H2BM	HIST1H2BM_3	CGCCGGAGAAGCGTCACGCC
HIST1H2BM	HIST1H2BM_4	GTTCATGATTCCCATAGCCT
HIST1H2BN	HIST1H2BN_1	ACAAAGGCCCAGAAGAAGGA
HIST1H2BN	HIST1H2BN_2	ACACGGAGTAGCTCTCCTTG
HIST1H2BN	HIST1H2BN_3	CCCGAAGAAAGGCTCCAAGA
HIST1H2BN	HIST1H2BN_4	CGACACCGGTATCTCGTCCA
HIST1H2BO	HIST1H2BO_1	AGATAGAGTAACTCTCTTTG
HIST1H2BO	HIST1H2BO_2	CGACACCGGCATCTCATCGA
HIST1H2BO	HIST1H2BO_3	CTCAAAGATGTCATTGACGA
HIST1H2BO	HIST1H2BO_4	TTACTCTATCTACGTGTACA
HIST1H3A	HIST1H3A_1	ACTGCTCGGAAGTCTACTGG
HIST1H3A	HIST1H3A_2	CAAGGCGCCACGCAAACAGT
HIST1H3A	HIST1H3A_3	CAGCGGAGCTCTGGAAACGC
HIST1H3A	HIST1H3A_4	CAGTGGACTTCTGATAACGG
HIST1H3B	HIST1H3B_1	ACAGCTCGGAAATCCACCGG
HIST1H3B	HIST1H3B_2	AGAGCTCTGGAAGCGAAGAT
HIST1H3B	HIST1H3B_3	CAGCTTCCGAATCAGCAACT
HIST1H3B	HIST1H3B_4	CCGTTACCGCCCGGGCACTG
HIST1H3C	HIST1H3C_1	AGGTTTCTTCACGCCACCGG
HIST1H3C	HIST1H3C_2	CCGCAGAGCTCTGGAAACGC
HIST1H3C	HIST1H3C_3	CCTGGTGCGAGAAATCGCCC
HIST1H3C	HIST1H3C_4	GTAGCGACGGATTTCGCGCA
HIST1H3D	HIST1H3D_1	CAGTTTGCGAATCAGCAGCT
HIST1H3D	HIST1H3D_2	CCGTTACCGGCCCGGCACGG
HIST1H3D	HIST1H3D_3	CTGCTCGCAAGTCCACGGGT
HIST1H3D	HIST1H3D_4	TCTAGTCCGTGAGATCGCGC
HIST1H3E	HIST1H3E_1	ACGGCTCGTAAATCCACAGG
HIST1H3E	HIST1H3E_2	CAGCTTCCGGATTAGAAGCT
HIST1H3E	HIST1H3E_3	CCTGCGCTTCCAGAGTTCCG
HIST1H3E	HIST1H3E_4	CCTGGTGCGAGAAATAGCTC
HIST1H3F	HIST1H3F_1	ACAGCTCGTAAGTCCACTGG
HIST1H3F	HIST1H3F_2	CGACAGTACCAGGCCTGTAG
HIST1H3F	HIST1H3F_3	CGATCTCACGTACCAGACGC
HIST1H3F	HIST1H3F_4	GATAGCGGCGGATTTCACGG
HIST1H3G	HIST1H3G_1	ACTGCACGCAAGTCCACCGG
HIST1H3G	HIST1H3G_2	GCTCAGTCGACTTCTGATAG
HIST1H3G	HIST1H3G_3	GGCGTTGGAAAGGCAACTTG
HIST1H3G	HIST1H3G_4	TCTGCGCTTTCAGAGTTCCG
HIST1H3H	HIST1H3H_1	AAGCCCCATCGCTATCGGCC
HIST1H3H	HIST1H3H_2	ATGGGGCTTCTTGACACCGC
HIST1H3H	HIST1H3H_3	GGAGCTCTGGAAGCGCAAGT
HIST1H3H	HIST1H3H_4	TCTGGTAGCGGCGAATCTCG
HIST1H3I	HIST1H3I_1	CAAACAGCTCGCAAGTCCAC
HIST1H3I	HIST1H3I_2	CCGCTACCGCCCCGGCACCG
HIST1H3I	HIST1H3I_3	CTTGGTACGGGAGATCGCAC
HIST1H3I	HIST1H3I_4	GGGCTTCTTGACGCCACCGG
HIST1H3J	HIST1H3J_1	ATAACGGCGGATCTCACGCA
HIST1H3J	HIST1H3J_2	CCTGGTGCGAGAAATCGCGC
HIST1H3J	HIST1H3J_3	CGAGCTCTGGAAACGAAGGT
HIST1H3J	HIST1H3J_4	CTACCGGCGGCAAGGCACCG
HIST1H4A	HIST1H4A_1	GATCTCTGGTCTGATCTACG
HIST1H4A	HIST1H4A_2	GTGTTGCGTGACAACATCCA
HIST1H4A	HIST1H4A_3	TCCGCTTCACACCGCCACGC
HIST1H4A	HIST1H4A_4	TGTCACGCAACACCTTGCGG
HIST1H4B	HIST1H4B_1	AGCGTCACCGAAAAGTGCTG
HIST1H4B	HIST1H4B_2	AGTCTCCTCATAAATCAAAC
HIST1H4B	HIST1H4B_3	ATTCGGCGCCTTGCTAGGCG
HIST1H4B	HIST1H4B_4	GGAGACTCGTGGCGTTCTCA
HIST1H4C	HIST1H4C_1	AGTCTCCTCATAGATAAGAC
HIST1H4C	HIST1H4C_2	ATTCGCCGTTTGGCTCGGCG
HIST1H4C	HIST1H4C_3	GTGCTCCGGGATAACATCCA
HIST1H4C	HIST1H4C_4	TATCCCGGAGCACCTTACGA
HIST1H4D	HIST1H4D_1	AAATACGCTTGACGCCGCCG
HIST1H4D	HIST1H4D_2	GCGAGCCAGGCGGCGGATAG
HIST1H4D	HIST1H4D_3	GGCGGAAAGGGTCTAGGTAA
HIST1H4D	HIST1H4D_4	TGGCGCCAAGCGTCACCGTA
HIST1H4E	HIST1H4E_1	AGGCGCTAAGCGTCACCGTA
HIST1H4E	HIST1H4E_2	GCGACGAGCAAGGCGCCGGA
HIST1H4E	HIST1H4E_3	GGAAAGGGACTGGGTAAAGG
HIST1H4E	HIST1H4E_4	GGTCCTGCGAGATAACATCC
HIST1H4F	HIST1H4F_1	GAACACCTTAAGAACACCGC
HIST1H4F	HIST1H4F_2	GGTAAAGGTTTAGGAAAGGG
HIST1H4F	HIST1H4F_3	GTGCTGCGTGACAACATACA
HIST1H4F	HIST1H4F_4	TGTCACGCAGCACTTTGCGA
HIST1H4G	HIST1H4G_1	CGGCGCTTGGCCCGGCATGG
HIST1H4G	HIST1H4G_2	GGAACACCTTGAACACCCGG
HIST1H4G	HIST1H4G_3	GTACTGAGCGATAATATTCA
HIST1H4G	HIST1H4G_4	TATCGCTCAGTACCTTGCGA
HIST1H4H	HIST1H4H_1	AGGAGCTAAGCGTCATCGCA
HIST1H4H	HIST1H4H_2	AGGTGGAAAAGGTTTGGGTA
HIST1H4H	HIST1H4H_3	GGAGACTCGTGGTGTTCTGA
HIST1H4H	HIST1H4H_4	TAGCTGGCTTAGTGATGCCC
HIST1H4I	HIST1H4I_1	ATGTCAGGACGCGGCAAAGG
HIST1H4I	HIST1H4I_2	GGAACACCTTCAACACTCCG
HIST1H4I	HIST1H4I_3	GTGCTGCGCGACAACATCCA
HIST1H4I	HIST1H4I_4	TGTCGCGCAGCACCTTGCGG
HIST1H4J	HIST1H4J_1	ATGTCTGGCCGCGGCAAAGG
HIST1H4J	HIST1H4J_2	CATCTCCGGCCTCATCTACG
HIST1H4J	HIST1H4J_3	GTACTGCGCGACAATATCCA
HIST1H4J	HIST1H4J_4	TGTCGCGCAGTACTTTACGG
HIST1H4K	HIST1H4K_1	AGTACTGCGCGACAATATCC
HIST1H4K	HIST1H4K_2	AGTCTCCTCGTAGATGAGGC
HIST1H4K	HIST1H4K_3	CATCTACGAGGAGACTCGCG
HIST1H4K	HIST1H4K_4	TGGCCGCGGCAAAGGCGGGA
HIST1H4L	HIST1H4L_1	ATCCGACGCCTGGCACGGCG
HIST1H4L	HIST1H4L_2	CATCTCAGGCCTTATATACG
HIST1H4L	HIST1H4L_3	GTTCTGCGCGACAACATTCA
HIST1H4L	HIST1H4L_4	TGTCGCGCAGAACTTTGCGG
HIST2H2AA3	HIST2H2AA3_1	CGGGAACTGAAGGCCAGCGC
HIST2H2AA3	HIST2H2AA3_2	GAGGACCGCAGCCATGTAGA
HIST2H2AA3	HIST2H2AA3_3	GCAACTACGCGGAGCGAGTG
HIST2H2AA3	HIST2H2AA3_4	TCGTGGCAAGCAAGGAGGCA
HIST2H2AA4	HIST2H2AA4_1	AGGACCGCAGCCATGTAGAC
HIST2H2AA4	HIST2H2AA4_2	CAACTACGCGGAGCGAGTGG
HIST2H2AA4	HIST2H2AA4_3	TCTCGGCGGTCAGATACTCG
HIST2H2AA4	HIST2H2AA4_4	TCTGGTCGTGGCAAGCAAGG
HIST2H2AB	HIST2H2AB_1	AGCGCGACTTGGCCTTAGCG
HIST2H2AB	HIST2H2AB_2	GACCGCCGCCAGGTACACCG
HIST2H2AB	HIST2H2AB_3	GGTCCTCGAGTACCTGACCG
HIST2H2AB	HIST2H2AB_4	TCCTCACGGCTAGTTGCAGA
HIST2H2AC	HIST2H2AC_1	CGGCGCGCCCGTCTACATGG
HIST2H2AC	HIST2H2AC_2	CTCGCCCTACCGGGAACTGG
HIST2H2AC	HIST2H2AC_3	GTGCACCGCTTGCTGCGCAA
HIST2H2AC	HIST2H2AC_4	TCGTGGCAAACAAGGAGGCA
HIST2H2BE	HIST2H2BE_1	ACCAAAGCCCAGAAGAAAGA
HIST2H2BE	HIST2H2BE_2	AGATGGAGTAGCTCTCTTTG
HIST2H2BE	HIST2H2BE_3	CTACTCCATCTACGTGTACA
HIST2H2BE	HIST2H2BE_4	TGAACCGGCAAAATCCGCTC
HIST2H2BF	HIST2H2BF_1	ACGAAAGTGCAGAAGAAGGA
HIST2H2BF	HIST2H2BF_2	CGACATCTTCGAGCGCATCG
HIST2H2BF	HIST2H2BF_3	CTACTCCGTTTACGTGTACA
HIST2H2BF	HIST2H2BF_4	TCCGCTCCTGCTCCCAAGAA
HIST2H3A	HIST2H3A_1	ACTGCTCGCAAGTCGACCGG
HIST2H3A	HIST2H3A_2	CCGGCGCTACCAGAAGTCCA
HIST2H3A	HIST2H3A_3	GATCGCGCAGGACTTTAAGA
HIST2H3A	HIST2H3A_4	GTAGCGCCGGATCTCCCGCA
HIST2H3C	HIST2H3C_1	CCGTGGACTTCTGGTAGCGC
HIST2H3C	HIST2H3C_2	CTCGCGTACCAGCCGCTGGA
HIST2H3C	HIST2H3C_3	GCAGGGCTACGGTGCCGGGC
HIST2H3C	HIST2H3C_4	GGTGGCCAGCTGCTTCCTCG
HIST2H3D	HIST2H3D_1	CCGCTACCGGCCCGGCACCG
HIST2H3D	HIST2H3D_2	CCGTAGACTTCTGGTAGCGC
HIST2H3D	HIST2H3D_3	CCTTGCCGCCGGTCGACTTG
HIST2H3D	HIST2H3D_4	GGTAGCCAGCTGCTTCCTCG
HIST2H4A	HIST2H4A_1	ACGCCGAGCTAGACGCCGAA
HIST2H4A	HIST2H4A_2	CGGCGTCTAGCTCGGCGTGG
HIST2H4A	HIST2H4A_3	GATCTCTGGCCTCATTTACG
HIST2H4A	HIST2H4A_4	TGTTGTCTCTCAAGACCTTG
HIST2H4B	HIST2H4B_1	ATTCGGCGTCTAGCTCGGCG
HIST2H4B	HIST2H4B_2	CTCATTTACGAGGAGACCCG
HIST2H4B	HIST2H4B_3	GTCTTGAGAGACAACATTCA
HIST2H4B	HIST2H4B_4	TGTCTCTCAAGACCTTGCGG
HIST3H2A	HIST3H2A_1	CACCGCGGCCAGATAGACCG
HIST3H2A	HIST3H2A_2	CCTGGAGCTTGCCGGCAACG
HIST3H2A	HIST3H2A_3	GGCAACTATTCGGAGCGCGT
HIST3H2A	HIST3H2A_4	GTGCACCGGTTGCTCCGCAA
HIST3H2BB	HIST3H2BB_1	AGATAGAATAGCTCTCCTTG
HIST3H2BB	HIST3H2BB_2	GCTTGTTGTAGTGTGCCAGG
HIST3H2BB	HIST3H2BB_3	TCGGCTCCTGCGCCCAAGAA
HIST3H2BB	HIST3H2BB_4	TTCTAAAAAGGCTGTCACCA
HIST3H3	HIST3H3_1	AAGAGCGCACCTGCCACTGG
HIST3H3	HIST3H3_2	ACTGCGCGCAAGTCAACGGG
HIST3H3	HIST3H3_3	GCACCGCTACCGGCCCGGCA
HIST3H3	HIST3H3_4	GCCGCTGGAAGGGCAACTTG
HIST4H4	HIST4H4_1	ATGTCTGGGCGAGGTAAAGG
HIST4H4	HIST4H4_2	CTCATCTACGAGGAGACCCG
HIST4H4	HIST4H4_3	GTGCTGCGGGACAATATCCA
HIST4H4	HIST4H4_4	TGCGCTTGACGCCCCCACGT
HJURP	HJURP_1	ACCATCAGTGACCTGTACGC
HJURP	HJURP_2	CGTGGCCATTTGCACCACCG
HJURP	HJURP_3	TCCAGACCAACAATACGACA
HJURP	HJURP_4	TTTAGATTCAAAAAGCGGTG
HLCS	HLCS_1	ACAGTGCTCTCAGAGACCCG
HLCS	HLCS_2	GGGAGTCGGAGCCCACATAG
HLCS	HLCS_3	TCAGGGATCCTCTTATGCAG
HLCS	HLCS_4	TTGGTGAAGAACCCAAACAA
HLTF	HLTF_1	CATTTATTGATAGAGAATGG
HLTF	HLTF_2	GGTTGGACTACGCTATTACA
HLTF	HLTF_3	GTCCATTACATAGCATAAGG
HLTF	HLTF_4	TCCTTGATATCTGAAATACT
HMG20A	HMG20A_1	ATGGAGTAAACTGCCTCCTG
HMG20A	HMG20A_2	ATTCAGGTTAAATCACCCAG
HMG20A	HMG20A_3	CAACAATCCAGAATTTGTGG
HMG20A	HMG20A_4	TTGTAGCAACGAAGTAAACG
HMG20B	HMG20B_1	AAGAAACGCGGCTGGCCCAA
HMG20B	HMG20B_2	ACGTGCGCTTCCTGAACGAG
HMG20B	HMG20B_3	GAGTTCTTGGACCAAAACAA
HMG20B	HMG20B_4	GTGACTGTCAAGCAAGAGCG
HMGA1	HMGA1_1	AAAAGGACGGCACTGAGAAG
HMGA1	HMGA1_2	AGCGCTGGTAGGGAGTCAGG
HMGA1	HMGA1_3	CCAACACCTAAGAGACCTCG
HMGA1	HMGA1_4	GCTGTCCCGGGACTCACCGG
HMGB1	HMGB1_1	AACCTATATCCCTCCCAAAG
HMGB1	HMGB1_2	GAAGTGCTCAGAGAGGTGGA
HMGB1	HMGB1_3	GGCGATACTCAGAGCAGAAG
HMGB1	HMGB1_4	GGTGATGTTGCGAAGAAACT
HMGN1	HMGN1_1	AAAGGGAAAACAGGCCGAAG
HMGN1	HMGN1_2	CCGCAGGTCAGCTCCGCCGA
HMGN1	HMGN1_3	CTCCAAGCCCAAGAGGAGAT
HMGN1	HMGN1_4	TCAGAAACCTCCTGCAAAAG
HMGN2	HMGN2_1	ACTTACAGCAGACAACCTCG
HMGN2	HMGN2_2	GTTAGCACTTACCTTTGCAG
HMGN2	HMGN2_3	TGCTAAGGGAGATAAAGCAA
HMGN2	HMGN2_4	TTGTTTCTTATAGGCTGAAG
HMGN3	HMGN3_1	ACGGTCTGCCAGATTGTCAG
HMGN3	HMGN3_2	ATCCAAAGTAACTAAACAGG
HMGN3	HMGN3_3	CCTCTGCTAATCTTTGCTCC
HMGN3	HMGN3_4	CTAGTCTCCAGAGAATACAG
HMGN4	HMGN4_1	AAGGCAAAAGGAGATGCTAA
HMGN4	HMGN4_2	AAGGGAGAGAAGCTTCCCAA
HMGN4	HMGN4_3	AGCCACAGAGGAGATCAGCT
HMGN4	HMGN4_4	AGGTGATAAAGCAAAGGTGA
HMGN5	HMGN5_1	AGATCAAAACGAAGAGAAAG
HMGN5	HMGN5_2	ATTACTTACAGCAGACAACC
HMGN5	HMGN5_3	GAAGATGCCACAGAAAAGGG
HMGN5	HMGN5_4	TGGAGAAGCCAAAATTACAG
HORMAD1	HORMAD1_1	AACTCAAGCACACTTACCTG
HORMAD1	HORMAD1_2	CACCATTTCAAAAAATCCTG
HORMAD1	HORMAD1_3	TCACCATCCTTAAAACCGGG
HORMAD1	HORMAD1_4	TCCTGTATCACGTATTTGAG
HORMAD2	HORMAD2_1	CATTATTAGGAAGTGGCTCA
HORMAD2	HORMAD2_2	GAGGGGTTGGTAATCATGTG
HORMAD2	HORMAD2_3	TCATGTATAACATACCTAAG
HORMAD2	HORMAD2_4	TCTGATAATATGCAGTGACC
HP1BP3	HP1BP3_1	AAAGGCGAGTAAAGGCCAGT
HP1BP3	HP1BP3_2	CCACGCGGACAAGTTAGGTG
HP1BP3	HP1BP3_3	GATGGATGCAATCTTAACTG
HP1BP3	HP1BP3_4	TCCACCTGCTACTTCGAGTG
HR	HR_1	GAGCAGTTTGAATGTCCACG
HR	HR_2	GAGTTTAAGCCAAACAACCC
HR	HR_3	GCCCAAGCAGAGTTTGACCG
HR	HR_4	GGGTCAAGTTTGATATCCGG
HSPA1A	HSPA1A_1	CCGCAAGTTCGGCGACCCGG
HSPA1A	HSPA1A_2	CTGCTGCAGGACTTCTTCAA
HSPA1A	HSPA1A_3	GACCAAGGCATTCTACCCCG
HSPA1A	HSPA1A_4	GCCGTCGTCGATCGTCAGGA
HSPA1B	HSPA1B_1	ACACCGTGTTTGACGCGAAG
HSPA1B	HSPA1B_2	AGGATGCGGGTGTGATCGCG
HSPA1B	HSPA1B_3	GAGCTACAAGGGGGAGACCA
[truncated: 3,045 more rows]

## Sheet: S5
Gene	gRNA	gRNA sequence
UBE2N	UBE2N_3	CTGTTGCCTTCATAGATAAG
UBE2N	UBE2N_4	TGGTTCTGCCAGCAAACGCT
KANSL3	KANSL3_2	CAGACTCAAGGTCTCCACAA
KANSL3	KANSL3_3	CTGGAGTCTTCATATCCAAG
TAF2	TAF2_2	CAGAGTATGAATCAACACAA
TAF2	TAF2_4	TCCTGGAACTCAGAAATACG
LSM11	LSM11_3	AGAACTTGTCGAATGCAACA
LSM11	LSM11_4	CCCCTGCTTCAACAACGTGG
EED	EED_1	AAGAGAATGATCCATACCAC
EED	EED_3	ATGGCTCGTATTGCTATCAT
PRMT5	PRMT5_1	GAAGATTCGCAGGAACTCCG
PRMT5	PRMT5_3	GGTACTGAGAGTATTTGATG
YEATS4	YEATS4_1	AGCTATGGCAATCCTTTAAG
YEATS4	YEATS4_2	CAGCTTTAGCAAATGATACA
KANSL1	KANSL1_1	ATGAACACAAGAGTCCAACT
KANSL1	KANSL1_3	GGAAGCAGTAGATTATCACC
FBL	FBL_1	ACCAACGATGTCAGAGACAT
FBL	FBL_2	ACCAGATCCACATCAAACCG
CHD4	CHD4_1	ATGTATGTCGTAACCTATGT
CHD4	CHD4_3	CAGTCACTCACCGTACAACG
CENPO	CENPO_1	AGTACCTGAATGCTTACTCT
CENPO	CENPO_3	GGCTGGTCAGTTTACCACTG
TAF12	TAF12_1	ACAGGACTTAGTAAGAGAAG
TAF12	TAF12_4	TCTTAGCCCTGAAAACAATC
SF3B1	SF3B1_1	AAAAGGATCAAGACGCTCTG
SF3B1	SF3B1_2	CAGTAAAAGAAAATCACGGT
Positive controls:
PLK1	PLK1_3	CCTGCCTGACCATTCCACCA
PLK1	PLK1_4	CGTTGTCCTCGAAAAAGCCG
Negative controls:
OR1A2	OR1A2_2	ATAAGCAGGATACAAGACCG
OR1A2	OR1A2_3	CTCATCCGTAACCATCCCTA
Non-targeting ctrl	Ctrl_1	AAAAAGCTTCCGCCTGATGG
No pulse control/non nucleofected		Ctrl_1 used to create the RNP but the cells were never nucleofected

## Sheet: S6
Sequence	PAM	Score	Gene	Chromosome	Strand	Position	Mismatches	On-target		Name of sequence	Forward primer	Reverse primer	Product length (bp)	Sequencing primer
CTGTTGCCTTCATAGATAAG	TGG	100	ENSG00000177889	chr12	-1	93410873	0	TRUE		UBE2N_3	GACTCCAAATTCCGTAGCCA	GCTTTCTCCTTTTTCTCTTAAGCAT	639	Reverse
CTGCTGCCTTCATAGAGAAG	CAG	4.25291		chr10	1	44348448	2	FALSE		UBE2N_3_off_A	GCCTGAGGGTGTCTGTGTTA	GCAATGAACGAATGGGCCAG	713	Forward
CATTTGACTTCATAGATAAG	GGG	1.74086		chr12	-1	5470781	3	FALSE		UBE2N_3_off_B	GAGTGAGCCATCCGTGTAGT	AGCCCGACAAGGAAAATGACA	785	Forward
CAGACTCAAGGTCTCCACAA	GGG	100	ENSG00000114982	chr2	1	96619424	0	TRUE		KANSL3_2	GTGAAATGATACCCTGTCTCCCA	GGTCTTGTGTTTTAGGTCAGTGG	722	Forward
CAGACTCCAGGTCTCCACCA	CAG	2.93382		chr11	-1	10859041	2	FALSE		KANSL3_2_off_A	GCTGAAAGTCCGCTTGATGT	AGACAACTCCCGCAATGACA	749	Forward
CAAAACCAAGGTCTCCACAA	AGG	1.44752		chr18	-1	37737976	3	FALSE		KANSL3_2_off_B	GCCCCAAGTGGATGAGTTAGT	GGAGACTCAGAGGCAATGTGG	822	Forward
CCCCTGCTTCAACAACGTGG	CGG	100	ENSG00000155858	chr5	1	157743917	0	TRUE		LSM11_4	CGTTCCTTCTTCCCATCGGC	AAGACCTTTCCCACGGCTTC	777	Forward
CTCCTTCATCAACAACGTGG	GGG	1.61674	ENSG00000223810	chr1	-1	151950575	3	FALSE		LSM11_4_off_A	TGGAGCCAGATGATGTTCGG	TCTGGAGTGGCTGGGTATCA	779	Reverse
TCACTGTCTCAACAACGTGG	CAG	1.0209		chr10	1	32733258	4	FALSE		LSM11_4_off_B	AAGAATGCTGAAACTCTTGTCTTT	AGCTGGAGATTTGCTTTTTGAA	835	Reverse
AAGAGAATGATCCATACCAC	AGG	100	ENSG00000074266	chr11	-1	86266120	0	TRUE		EED_1	TGGTTGGTTGAGGTTGGATAGG	ACTAAGCCACAAACACTGCAA	710	Reverse
AACAGAATGTTCTATACCAC	AGG	1.08574		chr5	1	137055696	3	FALSE		EED_1_off_A	GCAAGTTTCCTCTTGGGCAC	GTTGTGTAGCTGCAACAGCG	764	Forward
AGGAGAAACTTCCATACCAC	AGG	0.853076		chr1	-1	169061215	4	FALSE		EED_1_off_B	ACAAATGACCAAGCAAGATTTAGCA	AGACACTAGGGACCGTGTGA	708	Forward
ATGAACACAAGAGTCCAACT	GGG	100	ENSG00000120071	chr17	1	44127938	0	TRUE		KANSL1_1	GTTGTAACTGCACCTTGGCTG	TGGCTTGAGACCACCTGAAA	779	Forward
GTGAACAGATGAGTCCAACT	GGG	2.7385		chr16	1	75230024	3	FALSE		KANSL1_1_off_A	ACAGGTCCATGGCAGAGAAAG	GTTGGTCACACGGGCAAAAC	786	Reverse
ATGTACACAAGAGGCCAACT	AAG	1.28682		chr2	1	112221868	2	FALSE		KANSL1_1_off_B	GTTTCACACTTGCTGTCCCCA	ATAGCTTTGTGCACCCCATC	808	Forward
ATGTATGTCGTAACCTATGT	GGG	100	ENSG00000111642	chr12	-1	6593513	0	TRUE		CHD4_1	TACCCTTTTGCCTCACCAGG	TGATTGTGTGTTGAGGGAAGTAGA	869	Forward
GTTTGTGTCTTAACCTATGT	GAG	1.42517		chr10	-1	17924389	4	FALSE		CHD4_1_off_A	AGGCGGTAACAGGTAACCAT	TCGAGCAGATGCATTCAGTG	748	Forward
TTGTGTGCTGTAACCTATGT	TAG	0.942289		chrX	-1	149630472	4	FALSE		CHD4_1_off_C	GGAGACTGCACCCTCAACATA	GTCAGTGTCGGGGTATGGC	733	Forward
Negative controls:
ATAAGCAGGATACAAGACCG										OR1A2_2	ATTCGCCTTCACAACCCCAT	CGTGTAATCTCACAGCGGCTA	792	Forward
CTCATCCGTAACCATCCCTA										OR1A2_3	CTGGGTTCCTCTCCCCTTTCA	TAACTGGTCAGAGGGCGGAA	828	Forward
